# Supplementary material for: 1-[(4-{[(2-Oxo-1,2-dihydro­naphthalen-1-yl­idene)meth­yl]amino}­anilino)methyl­idene]naphthalen-2(1H)-one dihydrate
Source: Acta Crystallogr Sect E Struct Rep Online. 2011 Oct 12;67(Pt 11):o2958–9. doi: 10.1107/S1600536811041870 (PMC3247366; doi:10.1107/S1600536811041870)
Supplement: Supplementary file 2 [file e-67-o2958-Isup2.hkl]

# 
# h,k,l, Fc-squared, Fo-squared, sigma(Fo-squared) and status flag 
# 
data_I
_shelx_title ' abscor_54_2theta in P2(1)/c' 
_shelx_refln_list_code          4 
_shelx_F_calc_maximum      143.96 
_exptl_crystal_F_000       476.00 
_reflns_d_resolution_high  0.7828 
 
loop_ 
 _symmetry_equiv_pos_as_xyz 
 'x, y, z' 
 '-x, y+1/2, -z+1/2' 
 '-x, -y, -z' 
 'x, -y-1/2, z-1/2' 
 
_cell_length_a    17.4222 
_cell_length_b     4.4686 
_cell_length_c    15.9374 
_cell_angle_alpha  90.000 
_cell_angle_beta  116.300 
_cell_angle_gamma  90.000 
 
_shelx_F_squared_multiplier     1.000 
 
loop_ 
 _refln_index_h 
 _refln_index_k 
 _refln_index_l 
 _refln_F_squared_calc 
 _refln_F_squared_meas 
 _refln_F_squared_sigma 
 _refln_observed_status 
   3   0   0     1315.10     1137.25    791.04 o 
   4   0   0     1474.28     1361.01     14.09 o 
   5   0   0     1132.15     1042.62     10.19 o 
   6   0   0      345.78      257.19      4.45 o 
   7   0   0      105.90       83.63      3.20 o 
   8   0   0      218.65      242.31      4.95 o 
   9   0   0       33.59       33.27      3.32 o 
  10   0   0       90.18       90.53      5.14 o 
  11   0   0       19.30       18.47      3.86 o 
  12   0   0       67.46       58.21      7.28 o 
  13   0   0        2.57        3.24      2.97 o 
  14   0   0       17.75       11.13      7.36 o 
  15   0   0       87.55       87.50      8.73 o 
  16   0   0     1031.71     1229.71     30.60 o 
  17   0   0       33.37       37.06      8.86 o 
  18   0   0      270.55      268.20     12.61 o 
  19   0   0       46.58       50.13     11.91 o 
   1   1   0      248.45      386.83      5.32 o 
   2   1   0       44.76       14.71      1.12 o 
   3   1   0    20725.60    20827.78    111.12 o 
   4   1   0       36.61       27.94      1.69 o 
   5   1   0      116.78       91.78      4.62 o 
   6   1   0        0.47        0.50      1.48 o 
   7   1   0       19.03       20.24      2.64 o 
   8   1   0      480.53      477.76      3.80 o 
   9   1   0      184.02      173.17      4.27 o 
  10   1   0       14.33       13.90      2.22 o 
  11   1   0      145.85      154.97      4.18 o 
  12   1   0        0.15        2.48      2.19 o 
  13   1   0      285.17      300.30      8.95 o 
  14   1   0        5.08       13.47      4.27 o 
  15   1   0      112.52      118.24      6.13 o 
  16   1   0        2.17       14.64     10.46 o 
  17   1   0        0.13        4.05      5.91 o 
  18   1   0       13.22       24.15      8.64 o 
  19   1   0      147.58      167.23      9.86 o 
   0   2   0      780.11      741.53      5.86 o 
   1   2   0        0.00        0.31      0.36 o 
   2   2   0       61.13       63.41      1.43 o 
   3   2   0      461.28      468.52      4.28 o 
   4   2   0      665.23      790.91      5.80 o 
   5   2   0      100.74      108.76      2.77 o 
   6   2   0     1113.15     1208.08      8.53 o 
   7   2   0        2.98       10.53      3.01 o 
   8   2   0       53.22       44.10      2.56 o 
   9   2   0        0.10       -0.31      3.47 o 
  10   2   0       50.66       48.06      3.59 o 
  11   2   0       30.15       25.82      3.90 o 
  12   2   0      110.89      107.95      4.54 o 
  13   2   0        0.10        3.59      3.41 o 
  14   2   0        8.40       18.56      5.81 o 
  15   2   0        0.72        3.13      3.58 o 
  16   2   0        4.31        5.44      5.37 o 
  17   2   0        0.01       -1.40      4.05 o 
  18   2   0        5.10        1.49      4.33 o 
   1   3   0      257.00      282.01      3.68 o 
   2   3   0       73.34       63.25      2.21 o 
   3   3   0        6.51        5.96      1.30 o 
   4   3   0        3.51        3.74      1.43 o 
   5   3   0        1.59        1.97      1.91 o 
   6   3   0       48.77       42.34      3.40 o 
   7   3   0       45.35       46.76      3.98 o 
   8   3   0        1.01        3.93      3.00 o 
   9   3   0      292.50      293.60      8.06 o 
  10   3   0       63.00       53.63      4.61 o 
  11   3   0       23.01       19.29      4.73 o 
  12   3   0        0.09        0.58      3.39 o 
  13   3   0        0.00        0.28      2.53 o 
  14   3   0        0.00        5.20      5.36 o 
  15   3   0       18.82       19.74      6.26 o 
  16   3   0        6.25       20.90      7.24 o 
   0   4   0       35.52       32.91      4.94 o 
   1   4   0        0.17        1.47      1.33 o 
   2   4   0       64.99       64.77      3.86 o 
   3   4   0      125.34      130.94      4.18 o 
   4   4   0       17.32       22.00      4.40 o 
   5   4   0       14.12       11.35      4.92 o 
   6   4   0       14.23        3.10      3.79 o 
   7   4   0       48.94       42.46      5.39 o 
   8   4   0       20.09       16.44      5.16 o 
   9   4   0        2.48        5.61      4.52 o 
  10   4   0        1.35        0.56      2.16 o 
  11   4   0        1.88        5.49      7.23 o 
  12   4   0       54.24       45.74      8.50 o 
  13   4   0        7.69        5.24      5.00 o 
  14   4   0       11.71       23.43     10.37 o 
   1   5   0        3.26        3.59      2.93 o 
   2   5   0        2.55        0.73      1.92 o 
   3   5   0        1.24        2.10      4.73 o 
   4   5   0       74.65       77.39      8.46 o 
   5   5   0        0.09       -2.28      6.32 o 
   6   5   0       69.66       61.85      7.63 o 
   7   5   0        0.78        0.19      7.76 o 
   8   5   0        2.18        3.01     11.84 o 
   9   5   0        5.61        7.37     13.19 o 
 -20   1   1       55.17       50.08      9.36 o 
 -19   1   1       51.78       65.22     12.88 o 
 -18   1   1       52.50       53.01      6.75 o 
 -17   1   1       69.99       65.15      6.78 o 
 -16   1   1        0.01        2.36      4.94 o 
 -15   1   1      127.84      115.55      4.95 o 
 -14   1   1      530.17      574.93      7.77 o 
 -13   1   1       55.14       51.72      3.79 o 
 -12   1   1       45.24       45.81      3.54 o 
 -11   1   1        0.15        3.11      1.99 o 
 -10   1   1       12.88       13.46      2.29 o 
  -9   1   1        1.36        1.84      1.74 o 
  -8   1   1        0.36        0.32      0.73 o 
  -7   1   1       53.77       68.39      3.24 o 
  -6   1   1      138.65      132.93      3.16 o 
  -5   1   1        0.42        1.95      1.15 o 
  -4   1   1     1715.16     1852.17      6.32 o 
  -3   1   1     7243.07     7350.26     34.62 o 
  -2   1   1      501.24      593.71      4.93 o 
  -1   1   1      191.85      213.11      1.84 o 
   0   1   1     2208.61     2270.92      9.60 o 
   1   1   1     3990.83     4038.16     21.49 o 
   2   1   1     7577.88     7628.88     28.59 o 
   3   1   1     5787.03     5836.27     22.76 o 
   4   1   1      251.15      270.48      3.04 o 
   5   1   1      143.65      148.99      3.80 o 
   6   1   1      105.94      109.92      4.36 o 
   7   1   1      146.64      121.24      8.07 o 
   8   1   1       61.98       65.07      2.92 o 
   9   1   1       39.08       40.95      3.06 o 
  10   1   1       12.16       15.10      2.61 o 
  11   1   1        4.06        6.28      3.06 o 
  12   1   1        0.11       11.79      4.55 o 
  13   1   1       17.52       23.94      4.13 o 
  14   1   1       31.67       36.02      4.77 o 
  15   1   1       51.58       49.45      5.87 o 
  16   1   1       11.76       19.78      7.22 o 
  17   1   1       29.00       30.45      9.84 o 
  18   1   1       13.84       29.53      9.56 o 
  19   1   1       44.50       52.18      9.73 o 
 -19   2   1        2.28        1.27      4.45 o 
 -18   2   1        2.25        2.07      5.11 o 
 -17   2   1        4.00        5.65      5.02 o 
 -16   2   1        5.86        4.51      2.14 o 
 -15   2   1       42.54       42.84      5.27 o 
 -14   2   1      147.91      146.07      5.45 o 
 -13   2   1        1.36        4.29      2.93 o 
 -12   2   1      192.65      206.69      5.69 o 
 -11   2   1      500.76      494.80      6.70 o 
 -10   2   1       33.42       15.06      4.18 o 
  -9   2   1        0.60       -0.08      1.68 o 
  -8   2   1       24.71       23.32      3.79 o 
  -7   2   1      224.89      236.88      5.39 o 
  -6   2   1      329.53      362.51      3.72 o 
  -5   2   1       41.54       40.79      1.89 o 
  -4   2   1       96.24       99.67      2.50 o 
  -3   2   1      387.00      412.19      3.90 o 
  -2   2   1       18.42       20.67      1.50 o 
  -1   2   1       34.64       34.65      1.24 o 
   0   2   1      792.82      818.44      5.11 o 
   1   2   1      570.83      606.92      3.74 o 
   2   2   1      138.68      175.34      2.44 o 
   3   2   1     1063.80     1234.73      5.94 o 
   4   2   1      821.09      839.34      6.24 o 
   5   2   1     3496.91     3705.13     21.33 o 
   6   2   1     1849.14     1945.58     11.17 o 
   7   2   1       14.43       21.19      2.97 o 
   8   2   1        7.37        1.91      1.59 o 
   9   2   1        8.69       10.83      3.19 o 
  10   2   1        1.35        7.45      3.36 o 
  11   2   1        1.58        2.39      2.05 o 
  12   2   1       38.53       41.83      4.04 o 
  13   2   1        2.68       13.36      4.48 o 
  14   2   1        5.87        1.12      2.51 o 
  15   2   1        5.33        5.75      9.08 o 
  16   2   1        1.25        1.21      7.89 o 
  17   2   1       11.56       13.28      7.66 o 
  18   2   1        0.84       -0.32      4.41 o 
 -17   3   1       61.38       71.54      8.64 o 
 -16   3   1       11.14       23.26      7.47 o 
 -15   3   1       10.44       10.57      5.45 o 
 -14   3   1       13.99       21.74      6.70 o 
 -13   3   1        0.43        0.78      3.28 o 
 -12   3   1       21.53        9.59      3.79 o 
 -11   3   1      114.52      120.75      8.34 o 
 -10   3   1        5.35        3.14      3.03 o 
  -9   3   1       51.87       54.12      4.38 o 
  -8   3   1      178.51      145.34      4.82 o 
  -7   3   1        3.21        0.77      1.55 o 
  -6   3   1       26.28       26.81      3.19 o 
  -5   3   1        0.09        0.72      1.59 o 
  -4   3   1       14.42       12.93      2.10 o 
  -3   3   1      175.51      172.36      2.99 o 
  -2   3   1        2.50        2.70      1.80 o 
  -1   3   1      190.02      205.55      3.97 o 
   0   3   1      663.41      752.61      6.79 o 
   1   3   1      100.64      102.91      2.38 o 
   2   3   1       33.78       30.51      2.01 o 
   3   3   1        0.24        5.32      1.93 o 
   4   3   1       87.40       85.27      2.85 o 
   5   3   1       14.94        6.45      2.33 o 
   6   3   1       17.00       17.40      4.06 o 
   7   3   1      185.53      172.44      6.42 o 
   8   3   1      535.51      575.50      7.88 o 
   9   3   1       74.50       79.73      4.52 o 
  10   3   1       76.80       75.00      4.81 o 
  11   3   1        3.34        8.53      4.46 o 
  12   3   1        1.61        7.04      4.27 o 
  13   3   1        0.75        3.74      4.91 o 
  14   3   1        8.81       14.37      5.59 o 
  15   3   1        0.01        1.77      3.07 o 
  16   3   1       74.88       95.06     10.19 o 
 -14   4   1       64.20       81.84      9.18 o 
 -13   4   1        5.03        3.63      9.92 o 
 -12   4   1        2.86        3.01      7.88 o 
 -11   4   1        4.60        3.81      3.73 o 
 -10   4   1        6.75        4.93      4.38 o 
  -9   4   1        0.24        1.43      5.29 o 
  -8   4   1        1.20       -0.12      1.17 o 
  -7   4   1       59.81       59.58      5.26 o 
  -6   4   1        2.47        4.41      6.05 o 
  -5   4   1        0.21        1.98      2.28 o 
  -4   4   1       47.89       48.52      3.88 o 
  -3   4   1      303.75      342.22      5.54 o 
  -2   4   1       35.70       30.63      4.02 o 
  -1   4   1        9.30       17.21      3.71 o 
   0   4   1        3.68        3.61      2.42 o 
   1   4   1        4.76        3.63      1.52 o 
   2   4   1       13.75       14.60      3.28 o 
   3   4   1        3.89        4.85      4.48 o 
   4   4   1       30.60       31.58      4.46 o 
   5   4   1       13.99       16.59      4.53 o 
   6   4   1       19.68       12.87      5.44 o 
   7   4   1       19.00       13.18      5.09 o 
   8   4   1       28.28       31.08      5.34 o 
   9   4   1        2.01        4.28      5.44 o 
  10   4   1        9.64        3.18      4.67 o 
  11   4   1       44.85       32.47      8.10 o 
  12   4   1       25.53       21.41      9.31 o 
  13   4   1       38.25       33.15      9.83 o 
 -10   5   1        0.25        1.27     11.33 o 
  -9   5   1        4.36        7.75     10.25 o 
  -8   5   1        0.35       -0.74      5.94 o 
  -7   5   1        4.88        1.00      5.32 o 
  -6   5   1       69.68       76.22      8.39 o 
  -5   5   1        0.07        2.61      6.49 o 
  -4   5   1        9.12       10.29      5.69 o 
  -3   5   1        3.34        3.20      2.26 o 
  -2   5   1        5.49        5.86      3.95 o 
  -1   5   1        0.03        0.42      2.09 o 
   0   5   1        0.06        1.48      2.09 o 
   1   5   1        1.03        0.33      3.35 o 
   2   5   1        3.19        5.50      4.04 o 
   3   5   1       34.65       29.34      8.35 o 
   4   5   1       13.51        4.15      5.02 o 
   5   5   1       32.70       25.50      8.60 o 
   6   5   1        0.20       -1.70      5.48 o 
   7   5   1        3.94        0.36     10.67 o 
   8   5   1        2.92        2.02      8.94 o 
   9   5   1        0.33       -0.31      2.84 o 
 -20   0   2        0.10       -2.60     11.47 o 
 -19   0   2        1.77       -2.50      5.72 o 
 -18   0   2      107.16      122.62     10.14 o 
 -17   0   2     1174.88     1379.62     22.52 o 
 -16   0   2       30.82       27.77      7.75 o 
 -15   0   2       48.63       53.67      5.85 o 
 -14   0   2      153.37      140.58      7.07 o 
 -13   0   2        9.62       10.93      4.21 o 
 -12   0   2      101.51       95.99      5.14 o 
 -11   0   2       13.00       11.03      3.85 o 
 -10   0   2      166.17      167.47      5.38 o 
  -9   0   2       73.58       65.10      3.87 o 
  -8   0   2      621.76      565.56      7.75 o 
  -7   0   2        5.43       14.80      2.89 o 
  -6   0   2      229.78      209.25      5.31 o 
  -5   0   2      193.59      157.91      4.88 o 
  -4   0   2      137.59      234.06     14.55 o 
   2   0   2     8419.53     7956.14     82.83 o 
   3   0   2      374.53      344.85      5.28 o 
   4   0   2      142.76      175.32      4.26 o 
   5   0   2     2637.97     2495.91     15.34 o 
   6   0   2       15.20        8.89      2.80 o 
   7   0   2      414.62      414.22      7.68 o 
   8   0   2      602.41      749.14     11.64 o 
   9   0   2       88.37       90.26      4.76 o 
  10   0   2      164.84      144.95      5.15 o 
  11   0   2       45.37       42.51      4.83 o 
  12   0   2       68.90       63.89      5.49 o 
  13   0   2        0.83        3.28     13.89 o 
  14   0   2        3.01        4.83      8.24 o 
  15   0   2       28.85       23.19      8.37 o 
  16   0   2       17.08       20.35      9.18 o 
  17   0   2       78.92       75.82     10.80 o 
  18   0   2        0.46        2.78      7.24 o 
 -20   1   2       51.83       57.66     12.35 o 
 -19   1   2        5.10       11.87      6.77 o 
 -18   1   2        0.04        1.48      7.65 o 
 -17   1   2        2.85        3.15      4.45 o 
 -16   1   2       20.71       10.28      4.52 o 
 -15   1   2       23.03       19.81      4.47 o 
 -14   1   2     1040.50     1099.63      9.51 o 
 -13   1   2      158.89      164.10      6.72 o 
 -12   1   2       67.22       72.72      3.34 o 
 -11   1   2      276.56      295.92      4.08 o 
 -10   1   2        0.03        0.07      1.02 o 
  -9   1   2      432.15      395.95      4.11 o 
  -8   1   2       19.36       15.18      2.22 o 
  -7   1   2        5.50       22.79      3.11 o 
  -6   1   2     1464.70     1393.61      7.02 o 
  -5   1   2     1464.67     1312.25      5.65 o 
  -3   1   2      203.62      145.22      1.58 o 
  -2   1   2      240.48      159.80      1.73 o 
  -1   1   2      398.19      435.97      3.97 o 
   0   1   2       10.67        5.11      0.91 o 
   1   1   2      226.06      158.15      2.02 o 
   2   1   2    13021.98    13284.78     54.36 o 
   3   1   2       66.11       63.04      2.70 o 
   4   1   2     1162.56     1297.87      8.81 o 
   5   1   2     3934.72     4111.90     25.20 o 
   6   1   2      129.48      160.00      3.33 o 
   7   1   2       26.40       32.42      4.02 o 
   8   1   2       42.29       41.09      4.76 o 
   9   1   2        7.50       14.80      3.67 o 
  10   1   2       47.60       52.54      5.81 o 
  11   1   2       17.32       21.92      3.74 o 
  12   1   2        2.01       14.95      4.25 o 
  13   1   2       30.95       35.18      4.11 o 
  14   1   2        0.14        3.73      2.58 o 
  15   1   2        1.82       11.17      5.22 o 
  16   1   2       15.50       29.67      9.24 o 
  17   1   2        0.97       10.36      7.85 o 
  18   1   2       28.07       31.31      8.61 o 
 -19   2   2        1.91        2.01      6.06 o 
 -18   2   2        1.71        7.57      5.29 o 
 -17   2   2        4.46        2.83      2.67 o 
 -16   2   2       22.93       26.79      5.13 o 
 -15   2   2        4.25        9.22      4.58 o 
 -14   2   2        2.40        4.47      4.03 o 
 -13   2   2      197.09      180.52      5.49 o 
 -12   2   2        2.90       -0.26      0.71 o 
 -11   2   2      762.65      751.99      7.48 o 
 -10   2   2       72.26       66.85      3.56 o 
  -9   2   2       14.15       19.08      3.88 o 
  -8   2   2      258.23      261.18      5.16 o 
  -7   2   2       15.11       24.75      2.02 o 
  -6   2   2       38.37       39.68      1.99 o 
  -5   2   2        0.01        4.17      1.41 o 
  -4   2   2      139.29      146.66      2.91 o 
  -3   2   2      476.35      500.66      5.40 o 
  -2   2   2       47.03       37.65      1.79 o 
  -1   2   2       22.29       15.57      1.46 o 
   0   2   2      526.22      499.99      3.46 o 
   1   2   2       80.18       91.04      1.88 o 
   2   2   2     1387.19     1441.35      6.12 o 
   3   2   2      805.24      894.70      7.15 o 
   4   2   2       20.61       29.38      2.06 o 
   5   2   2     3495.61     3561.63     16.27 o 
   6   2   2       20.21       29.03      4.75 o 
   7   2   2      221.77      221.30      4.94 o 
   8   2   2       47.47       45.13      3.27 o 
   9   2   2       15.78       20.43      3.23 o 
  10   2   2       15.91       14.50      3.80 o 
  11   2   2        6.50        1.79      2.09 o 
  12   2   2       52.10       39.35      4.54 o 
  13   2   2       34.76       33.15      5.37 o 
  14   2   2        0.03        3.15      5.93 o 
  15   2   2        0.88       -2.20      7.27 o 
  16   2   2        3.88        1.06      5.16 o 
  17   2   2        3.68        1.31      4.33 o 
 -17   3   2       16.08       22.12      8.25 o 
 -16   3   2        2.21        0.37      4.17 o 
 -15   3   2        4.53        0.66      1.83 o 
 -14   3   2        7.03        6.19      5.70 o 
 -13   3   2        0.09       -0.19      0.97 o 
 -12   3   2        0.46        1.53      2.58 o 
 -11   3   2       32.51       30.25      4.61 o 
 -10   3   2      319.52      351.66      6.66 o 
  -9   3   2        2.95        2.57      2.31 o 
  -8   3   2      420.01      430.78      6.82 o 
  -7   3   2       22.26       21.60      3.16 o 
  -6   3   2      119.11      135.57      6.36 o 
  -5   3   2       16.12       18.29      2.91 o 
  -4   3   2       38.92       36.65      2.15 o 
  -3   3   2       81.65       83.15      2.57 o 
  -2   3   2       70.30       73.83      2.96 o 
  -1   3   2      513.71      541.85      5.94 o 
   0   3   2       71.80       84.26      3.10 o 
   1   3   2      101.59      114.23      3.86 o 
   2   3   2       26.09       30.92      2.20 o 
   3   3   2       25.00       22.08      2.26 o 
   4   3   2        0.27        1.86      1.53 o 
   5   3   2      165.31      160.45      4.67 o 
   6   3   2       85.50       98.24      4.26 o 
   7   3   2        0.97        2.53      2.24 o 
   8   3   2     1088.16     1133.51     11.72 o 
   9   3   2      107.63      103.90      5.55 o 
  10   3   2        5.14        3.45      3.14 o 
  11   3   2        0.04        1.14      3.14 o 
  12   3   2        4.19        9.82      5.23 o 
  13   3   2        9.00        7.69      6.87 o 
  14   3   2        3.56        2.76      3.68 o 
  15   3   2        8.11       11.73      9.09 o 
 -15   4   2        6.03        1.69      3.55 o 
 -14   4   2       11.83        0.79      4.48 o 
 -13   4   2       16.05        6.08      4.65 o 
 -12   4   2        0.58        6.51      7.81 o 
 -11   4   2        1.74        2.31      3.66 o 
 -10   4   2       56.12       44.68      6.18 o 
  -9   4   2        4.63        2.92      4.96 o 
  -8   4   2       46.71       43.63      5.15 o 
  -7   4   2      109.08       92.43      5.04 o 
  -6   4   2       25.52       27.64      4.02 o 
  -5   4   2       88.14       88.05      3.82 o 
  -4   4   2      118.61      117.75      4.29 o 
  -3   4   2        5.83        5.79      2.79 o 
  -2   4   2       24.63       19.85      3.90 o 
  -1   4   2       18.24       17.37      3.80 o 
   0   4   2       29.03       32.01      3.26 o 
   1   4   2        5.55        1.88      1.70 o 
   2   4   2       29.55       23.69      3.94 o 
   3   4   2        3.03        4.10      3.39 o 
   4   4   2        0.07        2.42      3.61 o 
   5   4   2       29.70       23.87      5.50 o 
   6   4   2       51.70       48.61      6.08 o 
   7   4   2       11.19        3.98      3.16 o 
   8   4   2       82.97       60.84      6.70 o 
   9   4   2       17.56        8.39      6.24 o 
  10   4   2        1.71       -0.55      6.98 o 
  11   4   2      154.53      135.17      8.85 o 
  12   4   2        0.17        1.55      5.43 o 
  13   4   2        2.32        0.06      1.64 o 
 -10   5   2        3.69        3.42     11.25 o 
  -9   5   2        0.10       -0.36      3.86 o 
  -8   5   2        1.49       -0.29      1.58 o 
  -7   5   2        2.33       -1.50      6.97 o 
  -6   5   2        3.24        3.70      7.43 o 
  -5   5   2        4.14        6.60      4.63 o 
  -4   5   2       30.84       28.57      6.55 o 
  -3   5   2        8.04        9.90      5.40 o 
  -2   5   2        1.67        3.74      3.92 o 
  -1   5   2        1.95       -0.40      4.37 o 
   0   5   2        0.07        2.32      5.99 o 
   1   5   2        3.23        4.54      5.13 o 
   2   5   2       13.88       11.50      7.93 o 
   3   5   2       11.27        4.84      4.12 o 
   4   5   2        6.27        0.89      2.79 o 
   5   5   2       21.10       14.79      8.44 o 
   6   5   2        0.41        1.09      3.90 o 
   7   5   2        1.09       -0.04      5.88 o 
   8   5   2        0.58        0.71      4.73 o 
 -20   1   3       20.65       24.86     10.12 o 
 -19   1   3        4.12        0.05      1.73 o 
 -18   1   3        0.16        0.26      1.87 o 
 -17   1   3        0.56        1.72      2.32 o 
 -16   1   3        3.05        1.99      3.36 o 
 -15   1   3      246.42      254.85      5.37 o 
 -14   1   3      142.50      138.53      4.93 o 
 -13   1   3       16.52       20.30      2.67 o 
 -12   1   3        1.68        0.19      1.31 o 
 -11   1   3      133.97      132.72      3.16 o 
 -10   1   3        1.05        9.94      1.75 o 
  -9   1   3      202.42      187.54      3.29 o 
  -8   1   3        4.44       11.60      2.82 o 
  -7   1   3      170.91      189.06      3.04 o 
  -6   1   3       30.06       18.30      1.37 o 
  -5   1   3       90.57       94.46      1.62 o 
  -4   1   3      386.33      373.13      2.35 o 
  -3   1   3        7.42       15.73      1.02 o 
  -2   1   3      334.53      290.01      2.70 o 
  -1   1   3      573.12      523.66      4.37 o 
   0   1   3     1333.17     1258.30      7.36 o 
   1   1   3     1538.00     1458.00     27.43 o 
   2   1   3      434.29      431.49      3.86 o 
   3   1   3       60.87       56.51      1.73 o 
   4   1   3      170.25      167.80      2.94 o 
   5   1   3     1265.74     1434.60      6.83 o 
   6   1   3       79.42       72.23      2.31 o 
   7   1   3        0.14        0.58      1.52 o 
   8   1   3      115.00      119.81      5.02 o 
   9   1   3       66.59       63.42      6.80 o 
  10   1   3       71.65       83.91      7.60 o 
  11   1   3       97.26       92.39      7.05 o 
  12   1   3        5.99        4.89      3.23 o 
  13   1   3        1.49        2.84      3.11 o 
  14   1   3       28.55       29.06      4.92 o 
  15   1   3       52.54       67.04      8.09 o 
  16   1   3        1.70        8.78      7.15 o 
  17   1   3        5.93        3.17      4.72 o 
 -19   2   3        2.30        6.76      6.49 o 
 -18   2   3        0.17        3.37      4.62 o 
 -17   2   3        9.22       14.07      6.85 o 
 -16   2   3       18.34       20.96      4.80 o 
 -15   2   3       17.01       12.76      4.50 o 
 -14   2   3       93.13       81.72      4.73 o 
 -13   2   3       55.54       46.35      4.16 o 
 -12   2   3     1016.34     1073.62      9.53 o 
 -11   2   3      450.82      492.79      6.13 o 
 -10   2   3      151.12      147.13      6.74 o 
  -9   2   3       11.70        5.76      2.23 o 
  -8   2   3       53.12       58.05      2.32 o 
  -7   2   3        2.63        1.87      1.08 o 
  -6   2   3        1.64        2.98      1.65 o 
  -5   2   3      226.61      207.86      3.58 o 
  -4   2   3      595.42      599.02      5.15 o 
  -3   2   3      106.84       87.12      2.16 o 
  -2   2   3      171.58      153.02      2.67 o 
  -1   2   3       80.37       70.69      1.87 o 
   0   2   3       67.41       81.87      2.00 o 
   1   2   3       83.19       62.64      1.88 o 
   2   2   3     2002.27     2135.11      7.68 o 
   3   2   3        8.06        9.33      1.87 o 
   4   2   3      313.53      318.14      3.49 o 
   5   2   3      903.80      979.31     11.51 o 
   6   2   3      263.55      297.28      5.53 o 
   7   2   3       75.66       81.70      3.49 o 
   8   2   3       47.20       57.58      3.93 o 
   9   2   3        3.56        6.55      2.75 o 
  10   2   3        0.04        7.27      4.84 o 
  11   2   3        6.68        4.24      2.48 o 
  12   2   3       99.48       85.66      5.63 o 
  13   2   3        2.18        2.23      5.07 o 
  14   2   3       33.99       29.36      6.98 o 
  15   2   3        0.36       -0.56      2.61 o 
  16   2   3        0.09        0.48      3.03 o 
  17   2   3        0.71       -1.03      7.91 o 
 -18   3   3        7.63       14.36      6.52 o 
 -17   3   3       34.64       37.09      7.50 o 
 -16   3   3        1.15        6.92      6.77 o 
 -15   3   3        6.37        1.74      2.42 o 
 -14   3   3        0.01       -0.29      3.22 o 
 -13   3   3        2.41        2.84      5.32 o 
 -12   3   3        3.31        9.31      5.03 o 
 -11   3   3        2.38        0.12      2.99 o 
 -10   3   3       43.96       34.49      4.89 o 
  -9   3   3      790.04      879.12     11.44 o 
  -8   3   3       23.88       25.98      3.74 o 
  -7   3   3      455.54      486.02      6.12 o 
  -6   3   3        3.28        8.82      3.03 o 
  -5   3   3       10.18        9.61      2.79 o 
  -4   3   3       55.10       52.36      2.50 o 
  -3   3   3       14.76       14.05      2.30 o 
  -2   3   3       30.96       28.84      2.37 o 
  -1   3   3      454.69      490.32      4.62 o 
   0   3   3       20.55       18.80      1.96 o 
   1   3   3        8.56        7.02      2.04 o 
   2   3   3        1.53        0.78      0.71 o 
   3   3   3       40.44       34.81      2.39 o 
   4   3   3        1.98        3.04      1.80 o 
   5   3   3       15.00       12.49      4.31 o 
   6   3   3       43.60       55.63      3.93 o 
   7   3   3      179.93      174.57      6.45 o 
   8   3   3       64.87       68.04      4.91 o 
   9   3   3      162.68      137.24      5.44 o 
  10   3   3       10.52       18.06      4.85 o 
  11   3   3       19.58       15.68      7.21 o 
  12   3   3        1.18        4.42      4.26 o 
  13   3   3        3.43        3.60      9.32 o 
  14   3   3        4.25       12.70      9.76 o 
  15   3   3        0.58        3.57     11.26 o 
 -15   4   3        0.05        0.55      1.50 o 
 -14   4   3        0.07       -0.44      2.12 o 
 -13   4   3       10.07        8.54      6.84 o 
 -12   4   3        1.52        6.39      7.20 o 
 -11   4   3       53.53       36.51      7.08 o 
 -10   4   3        0.09       -1.02      5.57 o 
  -9   4   3       53.96       53.31      7.07 o 
  -8   4   3        5.64        2.75      3.55 o 
  -7   4   3      144.06      142.28      4.91 o 
  -6   4   3      378.76      426.19      6.78 o 
  -5   4   3       80.45       76.41      4.24 o 
  -4   4   3        0.00        0.34      0.84 o 
  -3   4   3        4.01        1.61      1.12 o 
  -2   4   3        7.82        1.79      1.28 o 
  -1   4   3        2.78        2.64      1.27 o 
   0   4   3       18.44       15.95      4.05 o 
   1   4   3        6.57        7.84      3.30 o 
   2   4   3        8.15        9.25      3.76 o 
   3   4   3       14.26       18.98      4.24 o 
   4   4   3        1.94       -0.08      2.03 o 
   5   4   3      141.30      144.06      5.76 o 
   6   4   3        2.50       -2.23      7.98 o 
   7   4   3        0.25       -1.07      2.47 o 
   8   4   3        6.30        2.49      4.22 o 
   9   4   3       66.32       67.18      7.02 o 
  10   4   3      140.99      120.14      9.04 o 
  11   4   3       98.02       93.51      8.79 o 
  12   4   3       13.31        7.83     13.19 o 
 -10   5   3        1.27       -0.25      1.33 o 
  -9   5   3        5.22       -0.15      4.28 o 
  -8   5   3        0.83       -1.28      6.85 o 
  -7   5   3       12.62        7.56      7.30 o 
  -6   5   3       26.75       31.42      6.71 o 
  -5   5   3        2.55        5.35      4.06 o 
  -4   5   3       18.62       29.65      6.43 o 
  -3   5   3      119.65      119.69      6.83 o 
  -2   5   3       13.67       10.65      6.88 o 
  -1   5   3        0.36        0.16      5.19 o 
   0   5   3        4.82        4.64      4.19 o 
   1   5   3        0.67        0.41      2.15 o 
   2   5   3       55.38       56.01      9.68 o 
   3   5   3        3.87        0.87      2.87 o 
   4   5   3        0.17        0.20      4.04 o 
   5   5   3       10.84       11.08      7.23 o 
   6   5   3        2.44        2.54     10.96 o 
   7   5   3        2.92       -0.37      6.03 o 
 -21   0   4        2.88       14.03     20.12 o 
 -20   0   4       29.68       17.19     10.94 o 
 -19   0   4      144.86      142.56     10.16 o 
 -18   0   4       62.63       53.73      9.67 o 
 -17   0   4       45.70       42.13      6.49 o 
 -16   0   4       54.98       60.00      7.47 o 
 -15   0   4       44.06       40.25      5.60 o 
 -14   0   4        3.79        5.89      4.37 o 
 -13   0   4        0.09       -0.61      4.38 o 
 -12   0   4      452.97      502.34     10.91 o 
 -11   0   4      300.20      337.62     10.21 o 
 -10   0   4      890.90      931.41     10.89 o 
  -9   0   4     2528.98     2979.13     24.24 o 
  -8   0   4        6.00       20.53      3.25 o 
  -7   0   4      399.43      391.94      4.78 o 
  -6   0   4     1698.40     1599.57     11.40 o 
  -5   0   4      482.14      357.37      5.10 o 
  -4   0   4      129.97       79.82      2.17 o 
  -3   0   4     3448.62     3288.45     24.56 o 
  -2   0   4       92.52       92.61      2.11 o 
  -1   0   4      520.80      521.68      4.96 o 
   0   0   4      218.33      288.39      5.30 o 
   1   0   4     4426.49     3967.52     33.60 o 
   2   0   4     2803.23     2632.63     11.43 o 
   3   0   4      276.36      222.96      5.49 o 
   4   0   4      138.50       96.37      4.48 o 
   5   0   4      548.71      541.90     16.56 o 
   6   0   4      635.92      698.31     10.23 o 
   7   0   4     3591.68     3819.30     31.74 o 
   8   0   4      753.23      810.54     12.11 o 
   9   0   4      104.08      112.40      6.90 o 
  10   0   4       29.57       27.58      6.00 o 
  11   0   4        1.27        7.23      5.08 o 
  12   0   4        9.67        8.76      7.32 o 
  13   0   4        4.20        5.74      6.23 o 
  14   0   4        0.70        0.68      5.24 o 
  15   0   4        1.43        1.90      3.34 o 
  16   0   4       12.38       20.85      8.95 o 
  17   0   4       54.59       77.95     14.06 o 
 -21   1   4        0.31        0.36      6.70 o 
 -20   1   4        3.15        0.74      4.17 o 
 -19   1   4        2.48        0.14      1.50 o 
 -18   1   4        8.82        8.42      5.96 o 
 -17   1   4       30.42       16.63      5.02 o 
 -16   1   4       72.47       60.25      5.45 o 
 -15   1   4      172.67      179.46      6.61 o 
 -14   1   4        0.08        5.97      3.94 o 
 -13   1   4        3.62        2.56      2.56 o 
 -12   1   4      655.16      656.11      5.46 o 
 -11   1   4        6.27        8.59      2.30 o 
 -10   1   4       13.00       15.22      2.20 o 
  -9   1   4       47.12       53.60      3.00 o 
  -8   1   4      398.58      456.29      4.63 o 
  -7   1   4      976.91      970.61      6.11 o 
  -6   1   4      390.47      417.07      4.11 o 
  -5   1   4       87.91       90.09      1.87 o 
  -4   1   4     1650.46     1514.02      7.74 o 
  -3   1   4      493.99      462.06      3.35 o 
  -2   1   4      579.63      583.88      3.78 o 
  -1   1   4     2339.80     2107.12     11.71 o 
   0   1   4     1252.48     1136.03      5.62 o 
   1   1   4      126.41      128.13      2.18 o 
   2   1   4      185.96      176.58      3.23 o 
   3   1   4      137.46      138.94      2.41 o 
   4   1   4      574.49      613.35      4.61 o 
   5   1   4      148.30      154.43      3.51 o 
   6   1   4        6.88       13.94      2.53 o 
   7   1   4        0.06       -0.15      1.39 o 
   8   1   4       13.78       15.45      2.91 o 
   9   1   4       64.02       53.68      4.13 o 
  10   1   4      208.48      230.83      6.78 o 
  11   1   4       42.20       40.08      4.51 o 
  12   1   4        0.06        1.90      3.59 o 
  13   1   4        7.07       12.32      5.58 o 
  14   1   4       31.95       28.72      5.62 o 
  15   1   4        1.48       -0.33      3.30 o 
  16   1   4        0.91        3.43      5.33 o 
  17   1   4        0.82        5.80      9.63 o 
 -20   2   4       13.24        6.88     12.45 o 
 -19   2   4        0.01        5.74      3.58 o 
 -18   2   4        6.47       18.00      7.49 o 
 -17   2   4       13.34       10.91      5.93 o 
 -16   2   4        0.71        5.32      2.97 o 
 -15   2   4      184.07      182.32      5.41 o 
 -14   2   4        0.00        2.59      1.87 o 
 -13   2   4      203.10      218.02      5.39 o 
 -12   2   4      359.86      377.86      7.00 o 
 -11   2   4        0.01        0.59      1.77 o 
 -10   2   4       52.73       42.44      2.22 o 
  -9   2   4        0.39        1.37      1.45 o 
  -8   2   4       18.89       21.27      2.37 o 
  -7   2   4      148.19      143.97      3.47 o 
  -6   2   4      231.93      253.12      2.89 o 
  -5   2   4       18.91       13.72      1.04 o 
  -4   2   4       79.72       79.78      2.20 o 
  -3   2   4      118.28      116.21      1.93 o 
  -2   2   4       62.97       66.33      2.17 o 
  -1   2   4       58.35       47.02      2.05 o 
   0   2   4       40.10       40.28      2.39 o 
   1   2   4      428.24      455.88      4.31 o 
   2   2   4       12.76        5.64      1.63 o 
   3   2   4      605.73      628.51      5.75 o 
   4   2   4       50.42       47.17      2.65 o 
   5   2   4        3.28        1.39      1.64 o 
   6   2   4        7.14        8.23      2.71 o 
   7   2   4       10.30       24.84      6.25 o 
   8   2   4        6.16        9.04      2.79 o 
   9   2   4       21.95       20.30      5.04 o 
  10   2   4      172.57      160.03      8.62 o 
  11   2   4       46.84       46.97      6.81 o 
  12   2   4       10.36       13.23      6.28 o 
  13   2   4       40.08       33.07      6.45 o 
  14   2   4        0.50        1.72      4.95 o 
  15   2   4        0.88        5.45      8.67 o 
  16   2   4        2.57        8.47      9.14 o 
 -18   3   4       25.89       27.13      9.33 o 
 -17   3   4        2.50        6.06      7.15 o 
 -16   3   4        4.54        7.15      8.02 o 
 -15   3   4       10.06       10.25      7.37 o 
 -14   3   4       21.54       17.60      5.97 o 
 -13   3   4        1.36       -0.74      4.08 o 
 -12   3   4       12.47       14.36      4.66 o 
 -11   3   4       26.29       24.62      4.88 o 
 -10   3   4       16.38       14.17      4.86 o 
  -9   3   4     1488.52     1634.63     12.97 o 
  -8   3   4       37.88       35.31      3.54 o 
  -7   3   4       10.35       11.30      2.60 o 
  -6   3   4       13.98       17.66      2.90 o 
  -5   3   4       19.94       14.79      2.18 o 
  -4   3   4       23.21       27.49      2.51 o 
  -3   3   4       22.44       15.25      2.70 o 
  -2   3   4       62.63       56.66      2.55 o 
  -1   3   4       21.29       22.76      2.03 o 
   0   3   4       53.30       56.59      2.36 o 
   1   3   4        0.00        0.14      0.68 o 
   2   3   4        0.13        1.40      1.04 o 
   3   3   4       13.07       16.66      2.83 o 
   4   3   4       13.08       14.59      3.10 o 
   5   3   4        1.33       12.48      3.95 o 
   6   3   4        3.74       10.89      3.19 o 
   7   3   4      600.62      602.38     12.57 o 
   8   3   4       72.81       58.56      5.50 o 
   9   3   4       52.37       46.60      6.06 o 
  10   3   4       20.27       16.75      6.44 o 
  11   3   4        0.07        1.12      4.44 o 
  12   3   4        1.71        2.38      6.32 o 
  13   3   4        0.68        3.51      5.53 o 
  14   3   4        0.00        5.55      6.13 o 
 -15   4   4        1.77        1.03      8.83 o 
 -14   4   4        0.81        1.16      5.12 o 
 -13   4   4        1.68        0.90      5.69 o 
 -12   4   4       39.20       40.78      6.85 o 
 -11   4   4        2.86        0.82      2.98 o 
 -10   4   4        0.76       -1.04      2.71 o 
  -9   4   4        7.91        6.49      4.49 o 
  -8   4   4       45.22       45.30      6.01 o 
  -7   4   4       18.45       21.38      4.67 o 
  -6   4   4      368.98      418.69      6.57 o 
  -5   4   4        8.47       15.66      4.45 o 
  -4   4   4        0.35        1.34      1.74 o 
  -3   4   4        1.88        0.59      1.44 o 
  -2   4   4        5.19       11.44      4.25 o 
  -1   4   4       17.73       17.48      3.97 o 
   0   4   4        2.92        3.85      2.23 o 
   1   4   4        8.53        8.13      3.21 o 
   2   4   4       11.96       11.68      4.93 o 
   3   4   4        0.08        0.99      2.68 o 
   4   4   4       40.04       33.68      6.41 o 
   5   4   4       14.46       10.50      6.65 o 
   6   4   4       14.84        9.85      6.79 o 
   7   4   4        0.35       -0.56      4.93 o 
   8   4   4        4.40        0.62      1.52 o 
   9   4   4        2.47        2.29      9.07 o 
  10   4   4      108.58       82.09      8.21 o 
  11   4   4        2.04       12.39     10.41 o 
 -10   5   4        1.08       -0.79      9.12 o 
  -9   5   4        1.36       -1.72      6.37 o 
  -8   5   4        0.04        1.18      6.79 o 
  -7   5   4        0.21        2.88      4.92 o 
  -6   5   4       21.54       16.62      7.18 o 
  -5   5   4      132.83      158.95      7.71 o 
  -4   5   4        0.26        4.59      3.57 o 
  -3   5   4      138.34      156.81      7.26 o 
  -2   5   4        8.86        9.91      6.38 o 
  -1   5   4        0.00       -1.61      4.16 o 
   0   5   4        1.95        6.45      8.13 o 
   1   5   4        4.32        4.02      9.56 o 
   2   5   4       11.22       11.35      9.70 o 
   3   5   4       15.79       19.23      9.70 o 
   4   5   4        1.95        0.19      2.07 o 
   5   5   4        0.02       -1.02      8.50 o 
   6   5   4        5.23        6.24     10.14 o 
 -21   1   5       12.08       12.81      9.99 o 
 -20   1   5        0.27        4.35      6.27 o 
 -19   1   5        1.10        3.90      4.04 o 
 -18   1   5        2.42        5.96      6.14 o 
 -17   1   5       51.73       52.55      5.94 o 
 -16   1   5       71.95       78.03      6.71 o 
 -15   1   5       24.39       23.61      4.57 o 
 -14   1   5       43.84       43.97      4.26 o 
 -13   1   5       23.08       29.55      4.11 o 
 -12   1   5      241.89      263.99      5.84 o 
 -11   1   5       34.43       27.17      3.40 o 
 -10   1   5        3.32       11.68      2.42 o 
  -9   1   5      185.36      226.45      4.15 o 
  -8   1   5      327.15      397.29      4.80 o 
  -7   1   5      882.50      866.19      6.46 o 
  -6   1   5     1119.26     1211.36      7.20 o 
  -5   1   5      663.68      654.79      4.32 o 
  -4   1   5      258.65      305.74      3.66 o 
  -3   1   5      894.80     1002.07      4.64 o 
  -2   1   5      918.99      906.73      4.21 o 
  -1   1   5      101.94      106.40      2.34 o 
   0   1   5      164.54      154.38      2.73 o 
   1   1   5      136.53      139.80      2.94 o 
   2   1   5       69.81       80.76      3.87 o 
   3   1   5      172.15      142.87      2.86 o 
   4   1   5      767.65      767.19      7.09 o 
   5   1   5        7.00        9.44      2.41 o 
   6   1   5       44.52       37.01      2.88 o 
   7   1   5       16.02       21.88      3.27 o 
   8   1   5      111.64      113.55      3.93 o 
   9   1   5       12.39       16.38      4.86 o 
  10   1   5      213.36      210.41      6.45 o 
  11   1   5       26.45       21.48      4.46 o 
  12   1   5        1.42        2.99      3.77 o 
  13   1   5      100.14      103.15      6.53 o 
  14   1   5        2.88        9.39      6.61 o 
  15   1   5        0.06        1.65      4.17 o 
  16   1   5        0.01        1.79      2.95 o 
 -20   2   5        9.29        5.72      4.75 o 
 -19   2   5        0.36        5.45      4.31 o 
 -18   2   5        0.98        3.82      3.44 o 
 -17   2   5        5.27       10.61      5.46 o 
 -16   2   5       14.27       21.81      5.25 o 
 -15   2   5       34.45       38.48      4.58 o 
 -14   2   5       95.45       86.22      4.87 o 
 -13   2   5       68.73       56.58      4.85 o 
 -12   2   5       92.31       81.15      4.77 o 
 -11   2   5       16.64       16.34      2.79 o 
 -10   2   5      143.98      122.72      2.73 o 
  -9   2   5       72.55       73.58      2.14 o 
  -8   2   5       55.93       50.75      2.79 o 
  -7   2   5        1.37        0.82      1.37 o 
  -6   2   5      129.14      140.79      2.56 o 
  -5   2   5      494.81      541.63      3.72 o 
  -4   2   5       40.02       53.25      2.07 o 
  -3   2   5       91.28      109.16      3.39 o 
  -2   2   5       14.54       13.89      1.95 o 
  -1   2   5       15.79       15.11      2.22 o 
   0   2   5        1.11        5.06      1.44 o 
   1   2   5      129.33      114.85      2.79 o 
   2   2   5       77.45       77.20      2.98 o 
   3   2   5       49.31       48.04      2.38 o 
   4   2   5        2.27        1.52      1.53 o 
   5   2   5        0.60        6.04      3.31 o 
   6   2   5       23.99       33.67      4.10 o 
   7   2   5       41.39       57.68      4.07 o 
   8   2   5       15.00       15.50      4.07 o 
   9   2   5        5.71        9.01      4.07 o 
  10   2   5       65.32       70.05      6.47 o 
  11   2   5       37.11       35.19      6.35 o 
  12   2   5       19.24       19.34      6.47 o 
  13   2   5       36.83       34.98      7.58 o 
  14   2   5        0.14        6.33      6.05 o 
  15   2   5        0.83        2.20      4.12 o 
 -18   3   5        6.36        9.85      7.62 o 
 -17   3   5       18.10       24.72      7.72 o 
 -16   3   5        3.37        2.55      5.43 o 
 -15   3   5        1.16       -1.60      4.32 o 
 -14   3   5        9.12        6.74      5.38 o 
 -13   3   5       11.56       16.82      7.24 o 
 -12   3   5       13.18       18.44      6.51 o 
 -11   3   5      110.20       93.61      5.51 o 
 -10   3   5       81.90       71.82      4.63 o 
  -9   3   5        3.66        1.60      1.78 o 
  -8   3   5        7.79        7.79      2.75 o 
  -7   3   5       46.90       49.58      3.55 o 
  -6   3   5        1.03        1.46      2.01 o 
  -5   3   5        5.52        1.59      1.66 o 
  -4   3   5      124.27      143.28      3.35 o 
  -3   3   5       37.50       45.20      2.60 o 
  -2   3   5      264.34      270.78      4.08 o 
  -1   3   5       21.32       22.68      2.33 o 
   0   3   5        0.40        0.76      1.03 o 
   1   3   5       21.73       20.37      2.59 o 
   2   3   5        0.50        0.43      1.08 o 
   3   3   5        0.09        1.87      2.49 o 
   4   3   5        3.35        3.05      2.12 o 
   5   3   5       67.71       57.14      4.28 o 
   6   3   5       55.88       61.93      6.17 o 
   7   3   5       22.51       20.79      5.40 o 
   8   3   5        0.31        1.01      1.95 o 
   9   3   5        4.01        0.57      2.65 o 
  10   3   5       19.37        6.45      5.32 o 
  11   3   5        4.67        2.95      3.83 o 
  12   3   5        0.62        2.18      4.68 o 
  13   3   5        4.71        0.41      5.34 o 
 -15   4   5        0.17        1.65      7.84 o 
 -14   4   5       19.32       18.83      7.63 o 
 -13   4   5        7.88        5.89      6.05 o 
 -12   4   5      105.81      113.65      7.68 o 
 -11   4   5        0.06       -0.37      1.86 o 
 -10   4   5       10.44        7.46      5.36 o 
  -9   4   5        5.20       -1.23      4.49 o 
  -8   4   5        0.93        6.40      4.12 o 
  -7   4   5      306.98      359.44      6.80 o 
  -6   4   5      146.61      168.31      5.34 o 
  -5   4   5       19.52       16.97      4.06 o 
  -4   4   5       14.04        8.12      4.09 o 
  -3   4   5       11.20       10.81      3.91 o 
  -2   4   5       58.85       58.52      4.74 o 
  -1   4   5       33.96       15.74      5.54 o 
   0   4   5        0.58        3.67      4.43 o 
   1   4   5        6.52       11.01      5.17 o 
   2   4   5       17.83       14.73      5.34 o 
   3   4   5       10.01        9.83      5.52 o 
   4   4   5       24.39       17.52      6.18 o 
   5   4   5        0.14        1.23      4.90 o 
   6   4   5       12.31       12.98      7.34 o 
   7   4   5       16.93       14.42      8.40 o 
   8   4   5        0.14       -2.46      4.39 o 
   9   4   5       30.27       20.91      7.55 o 
  10   4   5       23.09        8.63      7.68 o 
 -10   5   5        0.25        0.17      2.07 o 
  -9   5   5        7.86        3.83      2.68 o 
  -8   5   5        4.39        6.25      7.50 o 
  -7   5   5        0.40        3.96      3.72 o 
  -6   5   5       22.31       25.93      6.86 o 
  -5   5   5        5.70       15.01      6.70 o 
  -4   5   5      219.34      274.73      8.20 o 
  -3   5   5       54.08       62.21      7.22 o 
  -2   5   5        6.39        6.58      5.46 o 
  -1   5   5        4.77        2.27      5.71 o 
   0   5   5        3.28       -1.13      3.62 o 
   1   5   5        4.36       -0.43      2.99 o 
   2   5   5        3.00        8.87     10.31 o 
   3   5   5        4.64        0.20      5.77 o 
   4   5   5        6.26        4.99      7.00 o 
   5   5   5        1.79        2.45      3.51 o 
 -21   0   6        2.08       13.01     20.56 o 
 -20   0   6        1.57        0.97      6.28 o 
 -19   0   6       75.67       71.52      9.65 o 
 -18   0   6       54.67       42.77      7.05 o 
 -17   0   6        5.28        4.08      4.77 o 
 -16   0   6       57.68       63.45      8.20 o 
 -15   0   6       67.07       67.45      9.50 o 
 -14   0   6       25.12       36.95      6.59 o 
 -13   0   6      302.65      304.05      8.52 o 
 -12   0   6       54.90       59.08      9.58 o 
 -11   0   6      201.15      185.39      8.40 o 
 -10   0   6     2823.02     2908.02     13.59 o 
  -9   0   6      792.26      785.38      7.22 o 
  -8   0   6      211.01      236.92      3.61 o 
  -7   0   6       39.06       25.34      2.61 o 
  -6   0   6        6.41       18.19      5.15 o 
  -5   0   6      183.55      219.52      3.57 o 
  -4   0   6     2549.50     2454.50      8.76 o 
  -3   0   6       11.24       25.09      2.74 o 
  -2   0   6      391.49      418.92      4.61 o 
  -1   0   6     2557.70     2804.41     20.34 o 
   0   0   6      753.07      825.34      5.99 o 
   1   0   6       55.12       55.82      3.78 o 
   2   0   6        8.64        9.01      2.28 o 
   3   0   6      122.81      120.20      4.17 o 
   4   0   6        7.89       15.63      3.34 o 
   5   0   6      275.79      263.73      7.21 o 
   6   0   6       87.48       81.88     12.22 o 
   7   0   6        0.29       -1.99      3.73 o 
   8   0   6       74.63       69.70      6.67 o 
   9   0   6        0.00       -1.19      2.16 o 
  10   0   6        0.47       -0.97      3.43 o 
  11   0   6        8.76       27.25     18.06 o 
  12   0   6        0.73        3.97      8.23 o 
  13   0   6        1.72        9.21      6.69 o 
  14   0   6       28.90       31.69     12.60 o 
  15   0   6       67.34       78.08      9.48 o 
  16   0   6       59.62       66.51     10.99 o 
 -21   1   6       11.71        0.88      3.66 o 
 -20   1   6        4.66        1.84      3.55 o 
 -19   1   6       13.09       12.35      6.39 o 
 -18   1   6       15.61       21.22      6.21 o 
 -17   1   6       16.75       16.99      4.68 o 
 -16   1   6        5.07       11.83      5.69 o 
 -15   1   6        6.63        5.62      2.81 o 
 -14   1   6       93.20       91.33      4.97 o 
 -13   1   6       60.36       61.86      4.41 o 
 -12   1   6        7.79        9.56      3.78 o 
 -11   1   6       22.98       22.12      5.50 o 
 -10   1   6        6.87       11.35      2.68 o 
  -9   1   6       32.20       42.69      3.05 o 
  -8   1   6        7.04       10.93      2.59 o 
  -7   1   6      791.61      923.81      6.47 o 
  -6   1   6      163.14      193.78      3.48 o 
  -5   1   6       31.05       24.46      1.95 o 
  -4   1   6     1743.83     1769.87      7.01 o 
  -3   1   6      157.25      148.94      2.85 o 
  -2   1   6      674.69      629.79      3.90 o 
  -1   1   6      337.29      291.57      4.80 o 
   0   1   6        1.80        5.34      2.78 o 
   1   1   6      265.60      245.35      4.21 o 
   2   1   6      192.48      144.66      6.02 o 
   3   1   6      165.98      162.18      4.06 o 
   4   1   6      324.38      313.36      3.99 o 
   5   1   6       14.55       19.85      3.50 o 
   6   1   6        0.08        3.53      1.74 o 
   7   1   6        0.24        3.11      3.70 o 
   8   1   6        3.59        4.78      3.16 o 
   9   1   6       86.94       82.39      5.58 o 
  10   1   6       12.95       18.67      4.93 o 
  11   1   6        0.05        7.87      4.39 o 
  12   1   6       20.85       15.38      4.88 o 
  13   1   6       23.46       21.74      5.71 o 
  14   1   6        4.38        8.19      4.02 o 
  15   1   6        0.17        3.03      4.75 o 
 -20   2   6       15.22       21.41     10.13 o 
 -19   2   6        7.41       18.39      8.04 o 
 -18   2   6        2.15        2.44      3.26 o 
 -17   2   6       10.54        9.00      6.12 o 
 -16   2   6        7.03        4.14      3.05 o 
 -15   2   6        7.72        5.60      3.90 o 
 -14   2   6       46.59       35.39      4.99 o 
 -13   2   6        3.36        6.63      3.68 o 
 -12   2   6        8.18       13.05      3.14 o 
 -11   2   6       82.17       81.71      3.17 o 
 -10   2   6        4.66        3.64      1.76 o 
  -9   2   6        0.34        1.04      1.28 o 
  -8   2   6       37.67       35.14      2.43 o 
  -7   2   6     1473.53     1636.23      8.52 o 
  -6   2   6       22.09       25.14      2.13 o 
  -5   2   6      470.87      476.15      4.87 o 
  -4   2   6      737.75      858.07      5.87 o 
  -3   2   6        3.20        2.96      1.64 o 
  -2   2   6        9.08        8.95      2.20 o 
  -1   2   6      246.30      265.97      4.56 o 
   0   2   6        1.73        0.11      1.19 o 
   1   2   6        1.24        7.41      2.15 o 
   2   2   6        0.35        1.36      0.99 o 
   3   2   6      120.63      120.17      3.09 o 
   4   2   6      192.49      185.81      5.91 o 
   5   2   6       18.10       13.71      3.82 o 
   6   2   6       23.72       26.45      4.17 o 
   7   2   6       62.57       68.39      7.58 o 
   8   2   6       13.45       16.13      4.01 o 
   9   2   6       20.46       25.44      7.91 o 
  10   2   6       15.97       19.84      6.52 o 
  11   2   6       54.10       42.22      6.74 o 
  12   2   6       87.10       90.28      8.76 o 
  13   2   6       13.33        6.83      5.32 o 
  14   2   6        8.54        6.83      3.84 o 
 -18   3   6        0.08        1.17      5.81 o 
 -17   3   6        3.37        6.41     11.29 o 
 -16   3   6        0.36        0.32      1.93 o 
 -15   3   6        0.52        1.43      8.12 o 
 -14   3   6        0.10        6.17      5.92 o 
 -13   3   6        9.36       11.52      7.03 o 
 -12   3   6       38.07       44.01      6.46 o 
 -11   3   6       68.04       69.32      5.55 o 
 -10   3   6      336.07      357.24      9.95 o 
  -9   3   6       94.75      104.27      4.70 o 
  -8   3   6        8.76        9.51      4.14 o 
  -7   3   6       69.44       65.05      4.02 o 
  -6   3   6        3.53        5.26      2.29 o 
  -5   3   6        5.37        3.16      1.86 o 
  -4   3   6      100.52      109.12      3.38 o 
  -3   3   6       22.85       30.11      3.21 o 
  -2   3   6       70.67       73.11      2.63 o 
  -1   3   6      135.18      152.85      3.53 o 
   0   3   6      116.97      128.32      3.72 o 
   1   3   6      240.43      247.13      4.43 o 
   2   3   6       40.66       39.63      2.91 o 
   3   3   6       21.37       17.72      4.02 o 
   4   3   6        0.78        3.52      1.85 o 
   5   3   6        7.22       11.22      3.77 o 
   6   3   6       12.81        8.38      6.57 o 
   7   3   6       40.34       30.05      6.12 o 
   8   3   6       22.11       13.50      6.11 o 
   9   3   6        0.02        2.01      4.53 o 
  10   3   6        0.27        2.34      4.91 o 
  11   3   6        0.04       -1.80      7.76 o 
  12   3   6        1.12       -0.30      3.42 o 
  13   3   6        0.28        0.02      3.56 o 
 -15   4   6        9.13        6.90      6.54 o 
 -14   4   6        0.10        1.61      3.50 o 
 -13   4   6        8.60        4.86      4.64 o 
 -12   4   6        2.53        2.84      3.53 o 
 -11   4   6       14.85       14.61      8.78 o 
 -10   4   6       37.92       36.01      6.90 o 
  -9   4   6        5.81        2.63      3.28 o 
  -8   4   6       63.45       76.04      5.79 o 
  -7   4   6      153.58      176.60      5.74 o 
  -6   4   6        5.97       10.11      4.83 o 
  -5   4   6       24.47       21.99      4.76 o 
  -4   4   6       42.48       47.37      4.94 o 
  -3   4   6      124.85      144.61      5.22 o 
  -2   4   6       86.69       96.64      6.02 o 
  -1   4   6       13.00       11.81      6.22 o 
   0   4   6       23.20       19.33      5.07 o 
   1   4   6        2.87        2.50      3.61 o 
   2   4   6       10.74       12.00      5.96 o 
   3   4   6        1.00        0.12      5.44 o 
   4   4   6       26.79       24.46      6.45 o 
   5   4   6        3.29        3.96      6.87 o 
   6   4   6        8.87        8.05      8.17 o 
   7   4   6        1.28        1.27      1.90 o 
   8   4   6       14.04        6.97      9.46 o 
   9   4   6        9.37       11.80      9.24 o 
  10   4   6        3.35        1.97      6.36 o 
 -10   5   6        0.80       -1.44      5.49 o 
  -9   5   6        5.14        3.41      8.67 o 
  -8   5   6       31.55       36.84      8.09 o 
  -7   5   6       32.23       35.66      8.35 o 
  -6   5   6       64.20       76.02      8.64 o 
  -5   5   6        3.35        9.98      7.71 o 
  -4   5   6       79.31       82.04      8.52 o 
  -3   5   6        0.25       -1.43      3.54 o 
  -2   5   6        3.16       -1.76     14.95 o 
  -1   5   6        0.15        0.94      8.20 o 
   0   5   6        0.01       -6.15     20.77 o 
   1   5   6        7.86        1.03      6.62 o 
   2   5   6        9.61       10.40     13.25 o 
   3   5   6        2.46       -0.85      7.34 o 
   4   5   6        0.12        0.14      2.45 o 
 -21   1   7       15.79       14.81      6.53 o 
 -20   1   7       38.04       34.66      6.61 o 
 -19   1   7        6.05       12.44      6.05 o 
 -18   1   7        6.05       13.43      5.15 o 
 -17   1   7       15.50       19.00      5.85 o 
 -16   1   7      113.04      104.77     10.63 o 
 -15   1   7        5.12        8.36      3.29 o 
 -14   1   7       88.32       99.54      4.94 o 
 -13   1   7       58.33       60.54      4.53 o 
 -12   1   7       89.65       79.91      5.49 o 
 -11   1   7       16.36       14.94      3.14 o 
 -10   1   7      119.00      114.26      3.97 o 
  -9   1   7        0.79        5.94      1.76 o 
  -8   1   7       71.34       83.59      3.07 o 
  -7   1   7      673.46      726.97      5.99 o 
  -6   1   7        6.65       15.22      2.54 o 
  -5   1   7      297.01      266.12      3.51 o 
  -4   1   7     1876.59     1996.19     11.61 o 
  -3   1   7      210.99      206.64      3.42 o 
  -2   1   7        1.13        3.63      1.43 o 
  -1   1   7      142.63      144.28      2.69 o 
   0   1   7      187.29      203.85      4.18 o 
   1   1   7      300.81      317.14      4.06 o 
   2   1   7      604.74      662.18      6.29 o 
   3   1   7        0.26        1.59      1.53 o 
   4   1   7        1.60        2.36      2.45 o 
   5   1   7       28.44       32.78      4.93 o 
   6   1   7      225.56      236.36      6.98 o 
   7   1   7        2.55        2.30      2.19 o 
   8   1   7        5.53        8.96      4.55 o 
   9   1   7        2.86        3.80      3.98 o 
  10   1   7        4.26        4.85      4.70 o 
  11   1   7       12.91       18.80      5.82 o 
  12   1   7       27.94       25.22      6.32 o 
  13   1   7        3.79        2.26      3.37 o 
  14   1   7        5.65        0.65      3.55 o 
  15   1   7        9.17        3.68      6.98 o 
 -20   2   7        4.64        5.80      7.73 o 
 -19   2   7        0.01        1.89      4.38 o 
 -18   2   7        3.15        5.99      7.92 o 
 -17   2   7        0.57        9.59      6.34 o 
 -16   2   7       12.56       13.61      7.32 o 
 -15   2   7       22.57       23.92      7.71 o 
 -14   2   7       40.70       37.15      5.56 o 
 -13   2   7        9.10       10.58      4.59 o 
 -12   2   7       11.85       18.68      2.78 o 
 -11   2   7       33.23       28.31      2.78 o 
 -10   2   7       43.38       32.83      3.54 o 
  -9   2   7       14.02       16.66      2.04 o 
  -8   2   7      208.28      187.74      3.60 o 
  -7   2   7      836.39      837.63      8.81 o 
  -6   2   7        2.95        0.70      1.39 o 
  -5   2   7      308.75      298.74      3.90 o 
  -4   2   7      331.69      337.45      4.35 o 
  -3   2   7        0.34        0.82      1.09 o 
  -2   2   7        2.17        4.90      1.93 o 
  -1   2   7       12.76       12.95      2.20 o 
   0   2   7       30.29       36.48      3.23 o 
   1   2   7       16.03       25.75      4.01 o 
   2   2   7      133.40      131.64      4.02 o 
   3   2   7      126.20      128.10      4.31 o 
   4   2   7      102.39      100.82      3.78 o 
   5   2   7       86.02       81.29      4.91 o 
   6   2   7       31.41       33.83      4.70 o 
   7   2   7        2.96       12.09      5.73 o 
   8   2   7        3.32       13.37      4.56 o 
   9   2   7       30.34       33.44      6.52 o 
  10   2   7        0.08        3.76      4.30 o 
  11   2   7       24.00       20.18      5.98 o 
  12   2   7        0.64       10.93      6.60 o 
  13   2   7        0.17        6.09      5.94 o 
 -18   3   7       12.34        7.58     14.67 o 
 -17   3   7        0.28        1.25      3.23 o 
 -16   3   7        3.60       -1.41      2.70 o 
 -15   3   7        4.16       -1.48      4.00 o 
 -14   3   7        1.31        3.54      7.67 o 
 -13   3   7        4.98        9.25      5.82 o 
 -12   3   7       60.19       66.72      6.87 o 
 -11   3   7       23.11       23.91      6.66 o 
 -10   3   7       54.48       63.97      6.49 o 
  -9   3   7       26.20       25.36      5.03 o 
  -8   3   7        1.82        4.82      3.29 o 
  -7   3   7       45.69       57.38      6.84 o 
  -6   3   7       12.64       18.15      3.46 o 
  -5   3   7       13.62       16.49      3.34 o 
  -4   3   7       17.54       17.07      3.24 o 
  -3   3   7        5.28        4.17      1.98 o 
  -2   3   7      180.01      180.89      5.63 o 
  -1   3   7        0.29        1.27      1.36 o 
   0   3   7      249.22      267.60      6.23 o 
   1   3   7       38.25       42.79      3.84 o 
   2   3   7        0.42        2.73      1.80 o 
   3   3   7        0.41        3.90      3.13 o 
   4   3   7        2.23        6.94      2.85 o 
   5   3   7       13.15        6.33      3.88 o 
   6   3   7        0.19        2.81      6.05 o 
   7   3   7        0.21       -1.31      4.01 o 
   8   3   7        0.00       -0.97      2.24 o 
   9   3   7       30.64       25.87      7.33 o 
  10   3   7        0.19        1.73      2.13 o 
  11   3   7        0.66        1.24      4.64 o 
  12   3   7        0.57        8.46      8.20 o 
 -15   4   7       13.75       15.63     11.37 o 
 -14   4   7        0.00        0.00      6.71 o 
 -13   4   7        8.36        9.52      8.16 o 
 -12   4   7        0.04        2.15      6.91 o 
 -11   4   7        0.06        1.95      4.71 o 
 -10   4   7        7.13       11.56      5.34 o 
  -9   4   7       44.90       49.81      8.06 o 
  -8   4   7       24.67       29.45      5.51 o 
  -7   4   7        5.41       10.84      5.46 o 
  -6   4   7       95.55       99.05      5.38 o 
  -5   4   7       35.34       40.24      5.53 o 
  -4   4   7      203.17      228.05      6.54 o 
  -3   4   7       15.37       16.09      5.72 o 
  -2   4   7       20.76       24.63      5.54 o 
  -1   4   7       30.67       26.22      5.67 o 
   0   4   7       10.55        4.87      4.53 o 
   1   4   7       46.74       38.17      6.69 o 
   2   4   7       45.84       49.13      7.46 o 
   3   4   7        7.10        0.62      2.78 o 
   4   4   7        0.39        4.51      6.04 o 
   5   4   7        8.09        8.98      8.06 o 
   6   4   7        0.17        2.02      3.15 o 
   7   4   7        0.37        2.33      6.01 o 
   8   4   7       12.87       19.57     10.05 o 
   9   4   7        0.39        3.64      5.42 o 
 -10   5   7        7.80        7.48     19.54 o 
  -9   5   7        8.10       13.53     10.08 o 
  -8   5   7        8.51       15.05     12.03 o 
  -7   5   7      117.01      138.71     11.53 o 
  -6   5   7       37.07       39.48      8.76 o 
  -5   5   7       26.92       28.74      8.12 o 
  -4   5   7       50.87       51.22      8.05 o 
  -3   5   7        2.66       -0.84      8.59 o 
  -2   5   7       12.47       10.22      8.51 o 
  -1   5   7        1.47       -5.16      6.21 o 
   0   5   7        0.51       -2.06      8.94 o 
   1   5   7        8.40        7.19     13.64 o 
   2   5   7        0.05       12.17     11.99 o 
   3   5   7        6.12        8.37      9.21 o 
 -22   0   8        0.13        4.59     16.46 o 
 -21   0   8       22.77        6.70     18.61 o 
 -20   0   8       56.08       27.78     10.46 o 
 -19   0   8       38.41       39.71     10.38 o 
 -18   0   8      347.37      351.60     12.87 o 
 -17   0   8       10.96       11.33      9.33 o 
 -16   0   8        7.83       18.76     11.01 o 
 -15   0   8       22.51       27.11      6.04 o 
 -14   0   8       14.91       19.12      9.68 o 
 -13   0   8        5.08       21.11      7.65 o 
 -12   0   8      152.41      184.59      7.43 o 
 -11   0   8        1.13        0.08      2.98 o 
 -10   0   8       15.31       13.27      2.92 o 
  -9   0   8      318.01      319.22      5.52 o 
  -8   0   8       77.63       80.28      4.03 o 
  -7   0   8      113.52      101.84      5.07 o 
  -6   0   8       79.65      136.76      4.88 o 
  -5   0   8      290.83      286.75      6.98 o 
  -4   0   8       40.94       41.74      2.91 o 
  -3   0   8      293.95      315.81      4.90 o 
  -2   0   8     6337.96     6731.48     24.78 o 
  -1   0   8     1141.95     1196.51      7.95 o 
   0   0   8      478.12      491.55      5.58 o 
   1   0   8       61.70       71.05      4.84 o 
   2   0   8       11.65       12.99      4.04 o 
   3   0   8        0.51        2.10      1.67 o 
   4   0   8        5.08        7.20      4.13 o 
   5   0   8        0.40        3.16      4.10 o 
   6   0   8        7.90       12.72      5.26 o 
   7   0   8        0.12        2.13      5.22 o 
   8   0   8      203.67      233.17      7.68 o 
   9   0   8      212.92      223.85      7.93 o 
  10   0   8       19.30       35.11      7.90 o 
  11   0   8        9.22       13.00      7.93 o 
  12   0   8        0.36       -1.92      3.21 o 
  13   0   8       20.52       26.87      9.11 o 
  14   0   8        9.67        9.67      5.07 o 
 -21   1   8       25.49       16.74      7.74 o 
 -20   1   8        0.07        0.87      2.60 o 
 -19   1   8        9.23       13.95      8.71 o 
 -18   1   8        3.64       12.28      6.17 o 
 -17   1   8       62.93       60.90      6.89 o 
 -16   1   8       59.60       68.86      6.56 o 
 -15   1   8       65.58       55.81      5.15 o 
 -14   1   8       14.36       19.33      3.80 o 
 -13   1   8       13.51       19.88      4.13 o 
 -12   1   8        0.21        3.15      1.71 o 
 -11   1   8       70.61       68.40      4.09 o 
 -10   1   8        6.21       11.89      2.52 o 
  -9   1   8      105.43       94.90      3.45 o 
  -8   1   8      142.14      145.20      4.67 o 
  -7   1   8       15.96       16.46      2.35 o 
  -6   1   8      237.60      227.16      4.13 o 
  -5   1   8      360.44      391.29      4.01 o 
  -4   1   8       80.15       82.39      2.17 o 
  -3   1   8        5.83        9.76      1.38 o 
  -2   1   8      130.23      132.10      2.66 o 
  -1   1   8       28.90       32.61      2.13 o 
   0   1   8       24.59       23.11      2.04 o 
   1   1   8     1576.53     1547.49      7.98 o 
   2   1   8      150.89      141.87      3.89 o 
   3   1   8      240.99      225.92      6.20 o 
   4   1   8        5.41        1.08      2.08 o 
   5   1   8       87.03       90.68      4.25 o 
   6   1   8      160.54      145.87      5.37 o 
   7   1   8       71.22       65.39      4.79 o 
   8   1   8       11.19        8.82      4.78 o 
   9   1   8        0.37        3.75      4.87 o 
  10   1   8        2.41        0.05      2.52 o 
  11   1   8       13.13       14.99      5.92 o 
  12   1   8       38.14       32.22      6.99 o 
  13   1   8        1.23        0.39      4.26 o 
  14   1   8        1.56        3.98      7.04 o 
 -20   2   8        3.40        0.59      3.43 o 
 -19   2   8        1.19       10.65      7.51 o 
 -18   2   8        0.05        8.35      8.35 o 
 -17   2   8        3.19        0.11      1.46 o 
 -16   2   8       18.10       16.98      7.32 o 
 -15   2   8        1.18       -1.18      3.53 o 
 -14   2   8      151.79      138.64     15.75 o 
 -13   2   8       96.57       99.38      4.88 o 
 -12   2   8       22.22       32.83      3.21 o 
 -11   2   8       23.84       31.59      3.03 o 
 -10   2   8       85.19       77.48      5.39 o 
  -9   2   8        1.71        0.68      0.64 o 
  -8   2   8       42.58       38.10      2.72 o 
  -7   2   8        0.93        2.63      2.19 o 
  -6   2   8       16.00       14.57      2.61 o 
  -5   2   8      619.78      667.45      5.22 o 
  -4   2   8      140.13      141.78      3.30 o 
  -3   2   8        0.57        4.28      1.11 o 
  -2   2   8      121.74       96.71      3.39 o 
  -1   2   8        1.09       -0.23      1.10 o 
   0   2   8      215.08      205.62      5.71 o 
   1   2   8        4.85        4.04      3.18 o 
   2   2   8      347.77      364.92      5.88 o 
   3   2   8      206.56      196.15      5.67 o 
   4   2   8       70.68       65.43      4.78 o 
   5   2   8       16.53       20.16      4.96 o 
   6   2   8        3.91        9.92      5.19 o 
   7   2   8        2.41        5.62      4.50 o 
   8   2   8        9.04       17.30      5.66 o 
   9   2   8       14.41       22.20      5.17 o 
  10   2   8        0.84       10.43      4.49 o 
  11   2   8        4.80       17.20      6.32 o 
  12   2   8        0.60        2.36      2.24 o 
  13   2   8        0.38        4.05      6.65 o 
 -18   3   8       75.55       84.59     11.38 o 
 -17   3   8       20.75       21.42     10.45 o 
 -16   3   8        6.21        8.14     13.20 o 
 -15   3   8       10.83       16.16      8.39 o 
 -14   3   8        1.22        7.77      5.61 o 
 -13   3   8        1.08       11.78      5.57 o 
 -12   3   8        4.39        6.86      5.12 o 
 -11   3   8       40.27       34.86      5.62 o 
 -10   3   8       56.07       52.57      5.21 o 
  -9   3   8        0.06        2.23      2.45 o 
  -8   3   8        0.50        5.93      3.12 o 
  -7   3   8       24.44       25.26      4.33 o 
  -6   3   8        2.81       13.28      3.11 o 
  -5   3   8        0.69        1.62      2.80 o 
  -4   3   8        5.03        2.03      2.51 o 
  -3   3   8      202.01      209.49      6.70 o 
  -2   3   8      698.31      776.26      8.48 o 
  -1   3   8      533.96      597.82      7.72 o 
   0   3   8        0.03       -0.51      1.17 o 
   1   3   8       41.54       48.79      4.19 o 
   2   3   8        5.43        4.65      3.20 o 
   3   3   8       10.04        3.76      3.53 o 
   4   3   8       47.97       44.20      4.89 o 
   5   3   8        0.12        0.31      2.68 o 
   6   3   8       34.13       23.67      6.10 o 
   7   3   8       19.65       19.73      6.87 o 
   8   3   8       17.72        7.24      5.13 o 
   9   3   8        1.32        0.80      1.28 o 
  10   3   8        0.39        1.03      4.78 o 
  11   3   8        3.16        9.29     11.30 o 
 -15   4   8       12.50       19.65     15.01 o 
 -14   4   8        0.00        1.09      2.64 o 
 -13   4   8        7.80       17.32     10.08 o 
 -12   4   8        3.30        3.03      3.78 o 
 -11   4   8        0.25        2.34      4.81 o 
 -10   4   8        7.28        7.47      4.30 o 
  -9   4   8       20.11       18.49      7.15 o 
  -8   4   8       24.14       23.05      5.86 o 
  -7   4   8       11.17       13.32      5.11 o 
  -6   4   8       75.16       72.71      5.85 o 
  -5   4   8       98.91      106.73      6.16 o 
  -4   4   8      148.07      166.88      6.23 o 
  -3   4   8        5.38        0.32      1.76 o 
  -2   4   8       11.13       11.68      4.93 o 
  -1   4   8       28.09       24.15      6.50 o 
   0   4   8        8.83        8.18      5.19 o 
   1   4   8       34.70       30.44      7.44 o 
   2   4   8        3.41        4.34      7.47 o 
   3   4   8        0.36       -2.86      5.20 o 
   4   4   8        4.86        5.08      6.30 o 
   5   4   8        0.70        3.70      5.03 o 
   6   4   8        0.34        3.17      4.66 o 
   7   4   8        5.16        2.32      5.57 o 
   8   4   8        0.49        2.82     11.16 o 
  -9   5   8       23.14       29.88     11.34 o 
  -8   5   8       44.70       46.29     10.89 o 
  -7   5   8       42.18       57.39     10.95 o 
  -6   5   8       78.49       96.52     10.13 o 
  -5   5   8        0.61        1.42     10.21 o 
  -4   5   8        2.06        0.09      6.62 o 
  -3   5   8        0.24        0.55      8.00 o 
  -2   5   8        0.82       -2.14      8.61 o 
  -1   5   8        0.54       -1.68      7.70 o 
   0   5   8        0.47        1.44     22.65 o 
   1   5   8        2.44        2.90      8.20 o 
 -21   1   9       35.61       24.81      9.28 o 
 -20   1   9        2.57        9.25      6.50 o 
 -19   1   9        4.06        4.97      8.05 o 
 -18   1   9        6.92       10.17      6.19 o 
 -17   1   9       21.48       16.65      4.87 o 
 -16   1   9       28.45       34.12      5.88 o 
 -15   1   9       42.25       41.21      5.84 o 
 -14   1   9       22.37       29.64      4.62 o 
 -13   1   9        2.44        3.30      2.38 o 
 -12   1   9       38.06       37.59      4.23 o 
 -11   1   9       34.47       45.14      4.47 o 
 -10   1   9        3.99        6.24      2.18 o 
  -9   1   9       28.36       29.32      2.44 o 
  -8   1   9        7.98        4.12      2.35 o 
  -7   1   9       11.64       10.44      2.40 o 
  -6   1   9        0.11        5.85      1.90 o 
  -5   1   9       69.13       92.70      2.56 o 
  -4   1   9        7.49       11.91      1.44 o 
  -3   1   9        0.02        1.30      1.17 o 
  -2   1   9       94.13      109.38      3.70 o 
  -1   1   9       43.28       51.52      2.97 o 
   0   1   9        9.10        9.60      1.92 o 
   1   1   9       58.72       68.53      2.80 o 
   2   1   9       95.36       93.78      3.95 o 
   3   1   9       26.00       31.02      5.95 o 
   4   1   9      229.63      233.55      7.04 o 
   5   1   9       76.13       77.61      4.65 o 
   6   1   9       22.63       39.20      8.72 o 
   7   1   9       21.94       23.67      5.62 o 
   8   1   9        0.11        4.32      2.53 o 
   9   1   9        0.28       15.56      6.00 o 
  10   1   9       33.07       39.79      8.72 o 
  11   1   9       13.52       24.66      8.89 o 
  12   1   9        1.23       16.96     12.50 o 
  13   1   9        4.31       24.07     14.32 o 
 -20   2   9        0.01        5.76     11.52 o 
 -19   2   9        1.06        8.21      8.79 o 
 -18   2   9       29.04       27.00      8.59 o 
 -17   2   9       85.25       77.00      9.42 o 
 -16   2   9       24.49       27.77      8.93 o 
 -15   2   9      133.18      157.59     14.23 o 
 -14   2   9       49.33       40.31      4.71 o 
 -13   2   9       57.85       59.20      3.67 o 
 -12   2   9       56.20       49.02      3.60 o 
 -11   2   9        0.21        5.85      2.94 o 
 -10   2   9        3.85        6.63      3.12 o 
  -9   2   9        6.03        3.19      1.59 o 
  -8   2   9       26.85       25.33      3.36 o 
  -7   2   9        9.71       10.24      2.19 o 
  -6   2   9        7.58        5.62      1.77 o 
  -5   2   9       22.01       20.30      2.78 o 
  -4   2   9       14.37       16.00      1.95 o 
  -3   2   9        4.60        4.05      2.45 o 
  -2   2   9      218.17      204.70      3.69 o 
  -1   2   9      151.24      150.62      5.61 o 
   0   2   9       63.24       66.89      4.30 o 
   1   2   9      888.71      921.22     12.65 o 
   2   2   9        4.92        0.56      2.43 o 
   3   2   9       47.00       43.34      3.81 o 
   4   2   9      385.20      411.41      7.58 o 
   5   2   9        2.40        2.70      3.49 o 
   6   2   9        9.63       17.94      5.36 o 
   7   2   9        9.52       12.04      4.92 o 
   8   2   9        2.26        3.36      2.85 o 
   9   2   9        0.67        7.06      6.54 o 
  10   2   9        2.52        3.30      3.23 o 
  11   2   9        0.25        2.41      6.86 o 
  12   2   9        0.07        2.58      5.97 o 
 -18   3   9       35.57       33.88     12.50 o 
 -17   3   9        0.14       -2.34      6.22 o 
 -16   3   9        0.96        0.53      2.74 o 
 -15   3   9        0.09        5.34      7.27 o 
 -14   3   9        2.40        3.03      4.36 o 
 -13   3   9       14.44       20.94      6.90 o 
 -12   3   9        2.06        1.71      5.33 o 
 -11   3   9       98.74       92.22      9.79 o 
 -10   3   9        4.01        2.72      2.92 o 
  -9   3   9       29.81       32.08      6.74 o 
  -8   3   9       13.31       18.64      4.78 o 
  -7   3   9       17.97       19.27      3.53 o 
  -6   3   9        1.85        2.34      2.31 o 
  -5   3   9      115.51      113.71      4.57 o 
  -4   3   9       97.32       90.68      4.33 o 
  -3   3   9       91.02       92.88      4.24 o 
  -2   3   9      459.32      522.01      8.23 o 
  -1   3   9        0.05        2.10      2.27 o 
   0   3   9       13.25       18.07      4.34 o 
   1   3   9       22.41       21.30      4.16 o 
   2   3   9        7.56       15.86      7.01 o 
   3   3   9        9.63        8.54      4.56 o 
   4   3   9        1.93        0.61      4.19 o 
   5   3   9       21.65       11.48      5.54 o 
   6   3   9       13.33       17.68      7.77 o 
   7   3   9       46.05       40.99      7.46 o 
   8   3   9        0.30       -1.28      2.42 o 
   9   3   9        0.93        0.75      7.02 o 
  10   3   9        7.82        5.18      5.49 o 
 -15   4   9        3.36       11.89     15.78 o 
 -14   4   9        0.05        8.22      8.66 o 
 -13   4   9        1.46        4.55      4.69 o 
 -12   4   9        0.67        3.18      6.50 o 
 -11   4   9        0.59        7.07      5.37 o 
 -10   4   9        1.15        9.04      5.85 o 
  -9   4   9       29.05       36.44      6.16 o 
  -8   4   9       25.91       30.78      5.91 o 
  -7   4   9       25.36       20.49      5.87 o 
  -6   4   9        0.14        3.52      4.59 o 
  -5   4   9      397.65      475.40      8.97 o 
  -4   4   9       13.46       13.14      5.94 o 
  -3   4   9       34.04       35.64      6.05 o 
  -2   4   9       16.17       10.05      4.22 o 
  -1   4   9        0.00       -1.44      5.18 o 
   0   4   9       36.77       35.53      7.33 o 
   1   4   9       22.91       21.93      7.73 o 
   2   4   9        0.00        1.49      7.00 o 
   3   4   9        0.79       -0.23      5.14 o 
   4   4   9        0.90        0.34      2.12 o 
   5   4   9        2.43        7.02      6.48 o 
   6   4   9        0.15        0.16      7.77 o 
  -8   5   9       68.91       99.76     14.35 o 
  -7   5   9        8.77       20.33     10.73 o 
  -6   5   9        0.19        7.75      8.03 o 
  -5   5   9       43.82       41.51     10.54 o 
  -4   5   9        1.15       -0.15      2.55 o 
  -3   5   9        0.00       -1.10      5.45 o 
  -2   5   9        5.64        6.12     19.69 o 
  -1   5   9        0.00       -4.39     14.30 o 
 -22   0  10        1.52        6.00     18.03 o 
 -21   0  10        2.72        6.20     13.44 o 
 -20   0  10        5.06       10.23      9.27 o 
 -19   0  10      194.26      194.13     25.31 o 
 -18   0  10       10.37       12.94     10.87 o 
 -17   0  10       27.94       25.59      6.76 o 
 -16   0  10        7.81        7.35      3.65 o 
 -15   0  10        0.95        6.00      2.93 o 
 -14   0  10       37.99       31.16     10.89 o 
 -13   0  10      245.91      265.14     10.60 o 
 -12   0  10      220.83      205.04      5.24 o 
 -11   0  10      536.39      511.90      7.58 o 
 -10   0  10      564.10      531.54      7.72 o 
  -9   0  10      418.15      388.35     10.51 o 
  -8   0  10      512.57      484.29      6.53 o 
  -7   0  10       26.10       27.31      2.90 o 
  -6   0  10       11.54       19.25      3.07 o 
  -5   0  10      205.05      180.40      6.25 o 
  -4   0  10        1.20        0.31      2.94 o 
  -3   0  10        6.72        1.47      2.60 o 
  -2   0  10       12.09       19.35      3.17 o 
  -1   0  10       17.11       20.84      3.13 o 
   0   0  10      234.80      252.39      4.92 o 
   1   0  10       12.67       20.34      4.08 o 
   2   0  10       75.36       77.18      3.56 o 
   3   0  10      275.82      280.39      7.22 o 
   4   0  10       28.90       34.51      8.93 o 
   5   0  10      706.36      723.49     11.78 o 
   6   0  10      399.09      433.34     10.24 o 
   7   0  10      537.89      590.43     11.99 o 
   8   0  10       15.56       20.99      6.88 o 
   9   0  10       28.70       31.88      9.12 o 
  10   0  10       12.10       19.67      7.82 o 
  11   0  10        7.68       15.29      8.87 o 
  12   0  10        9.01       11.33      9.31 o 
 -21   1  10        0.01        1.50      4.11 o 
 -20   1  10        0.00        2.87      4.67 o 
 -19   1  10        3.03       10.37      5.62 o 
 -18   1  10        0.83        2.82      2.82 o 
 -17   1  10        0.33        3.85      3.25 o 
 -16   1  10      391.48      371.87      8.50 o 
 -15   1  10       15.81       17.26      4.60 o 
 -14   1  10      413.84      432.39      7.12 o 
 -13   1  10      213.15      218.38      6.54 o 
 -12   1  10      169.80      161.69      5.26 o 
 -11   1  10      150.52      156.69      5.28 o 
 -10   1  10       16.90       26.72      3.51 o 
  -9   1  10       14.31       25.04      3.59 o 
  -8   1  10        2.54        1.87      1.92 o 
  -7   1  10       62.28       60.73      3.21 o 
  -6   1  10        3.82        7.01      2.90 o 
  -5   1  10       41.22       42.44      1.99 o 
  -4   1  10        0.11        2.02      1.92 o 
  -3   1  10       23.23       26.07      2.31 o 
  -2   1  10       31.12       36.89      4.55 o 
  -1   1  10       74.32       69.02      3.13 o 
   0   1  10      117.19      111.66      3.27 o 
   1   1  10       52.48       51.71      2.83 o 
   2   1  10      462.25      435.41      5.69 o 
   3   1  10      504.96      503.76      6.17 o 
   4   1  10      401.69      407.13      9.21 o 
   5   1  10        0.03        1.69      3.15 o 
   6   1  10        2.29        3.93      3.25 o 
   7   1  10        1.59        9.57      7.39 o 
   8   1  10       75.80       82.52      8.43 o 
   9   1  10        3.81        2.75      3.06 o 
  10   1  10       32.63       33.41      6.29 o 
  11   1  10       16.09       12.98      9.05 o 
  12   1  10        2.10       -0.20      2.48 o 
 -20   2  10        1.14        6.93     17.24 o 
 -19   2  10       11.69       16.98      9.70 o 
 -18   2  10       18.41       18.97      8.64 o 
 -17   2  10       98.97      128.68      9.60 o 
 -16   2  10       84.42       90.16      8.55 o 
 -15   2  10      115.43      105.24      7.09 o 
 -14   2  10        2.40       10.48      3.65 o 
 -13   2  10       55.58       38.43      4.14 o 
 -12   2  10        0.00        4.68      2.67 o 
 -11   2  10       44.06       50.30      3.50 o 
 -10   2  10        5.12        9.92      3.20 o 
  -9   2  10        0.93        2.14      2.10 o 
  -8   2  10       29.86       33.83      3.52 o 
  -7   2  10       34.91       33.43      3.14 o 
  -6   2  10        0.18        3.28      2.07 o 
  -5   2  10       46.26       53.60      3.29 o 
  -4   2  10       17.61       21.04      3.13 o 
  -3   2  10        0.99        3.60      2.31 o 
  -2   2  10        0.01        0.50      2.59 o 
  -1   2  10      263.04      265.54      7.31 o 
   0   2  10      378.08      384.18      5.76 o 
   1   2  10      463.25      493.44      7.34 o 
   2   2  10       12.81       13.95      3.62 o 
   3   2  10       26.41       29.47      4.26 o 
   4   2  10        1.77        2.65      1.98 o 
   5   2  10       22.21       19.35      6.03 o 
   6   2  10        0.02       -0.50      1.48 o 
   7   2  10        0.70        3.80      2.52 o 
   8   2  10        1.78       11.40      7.71 o 
   9   2  10        1.55        5.36      5.28 o 
  10   2  10        0.01        5.06      5.95 o 
  11   2  10        7.27        2.94      6.55 o 
 -18   3  10       52.45       65.09     14.29 o 
 -17   3  10        7.22        6.40      5.99 o 
 -16   3  10       21.73       14.27      8.15 o 
 -15   3  10       13.02       28.80      7.21 o 
 -14   3  10        7.51       15.55      5.84 o 
 -13   3  10       21.78       24.39      6.98 o 
 -12   3  10       34.84       29.08      6.15 o 
 -11   3  10       20.61       27.32      5.22 o 
 -10   3  10       58.38       59.36      9.96 o 
  -9   3  10       12.45        9.78      4.45 o 
  -8   3  10        3.01        2.63      1.92 o 
  -7   3  10        0.34        0.47      2.31 o 
  -6   3  10       31.16       24.34      4.55 o 
  -5   3  10        0.12       -1.00      3.48 o 
  -4   3  10       13.54       10.25      3.60 o 
  -3   3  10      181.43      181.29      6.55 o 
  -2   3  10      280.41      298.29      6.23 o 
  -1   3  10       46.21       41.10      4.67 o 
   0   3  10       11.79       14.65      3.72 o 
   1   3  10       36.13       34.50      5.15 o 
   2   3  10        0.00       -2.12      3.88 o 
   3   3  10        4.50        7.82      5.15 o 
   4   3  10        8.10        0.92      1.94 o 
   5   3  10        2.87       -0.49      4.66 o 
   6   3  10       46.62       40.49      7.23 o 
   7   3  10        7.38        3.91      6.77 o 
   8   3  10        4.77       -0.05      2.40 o 
   9   3  10        0.56       -0.35      2.35 o 
 -15   4  10        5.59       15.43     11.59 o 
 -14   4  10        2.11        4.04      6.72 o 
 -13   4  10        5.53        7.46      6.57 o 
 -12   4  10        0.01        0.08      4.08 o 
 -11   4  10        0.08        4.66      6.77 o 
 -10   4  10       16.13       16.34      6.01 o 
  -9   4  10        6.30        7.20      4.42 o 
  -8   4  10        6.27        8.93      5.54 o 
  -7   4  10       47.03       42.91      6.08 o 
  -6   4  10        7.27        4.21      2.51 o 
  -5   4  10       53.49       54.12      6.88 o 
  -4   4  10       32.45       27.16      6.23 o 
  -3   4  10       18.28        5.92      3.21 o 
  -2   4  10       17.50       17.35      7.16 o 
  -1   4  10       12.28        9.29      4.19 o 
   0   4  10       10.89       10.32      5.48 o 
   1   4  10       15.05       11.39      7.63 o 
   2   4  10       10.73       14.20      7.42 o 
   3   4  10        0.00       -0.01      2.73 o 
   4   4  10        8.32        5.40      5.22 o 
   5   4  10        0.35       -0.09      0.98 o 
 -21   1  11        4.63       15.63      9.82 o 
 -20   1  11        2.08       12.19      6.89 o 
 -19   1  11        0.05       11.34      8.50 o 
 -18   1  11        0.01        2.70      3.20 o 
 -17   1  11        8.02        9.77      4.30 o 
 -16   1  11        1.08        3.01      2.79 o 
 -15   1  11      157.87      145.67      7.01 o 
 -14   1  11        2.74       11.19      3.21 o 
 -13   1  11      508.68      549.05      7.88 o 
 -12   1  11        7.11        7.80      3.23 o 
 -11   1  11       99.34       89.41      4.49 o 
 -10   1  11      167.56      166.81      4.21 o 
  -9   1  11      262.27      246.25      4.55 o 
  -8   1  11        4.66        7.04      2.51 o 
  -7   1  11      126.87      121.10      4.32 o 
  -6   1  11       65.44       67.11      4.07 o 
  -5   1  11       20.32       23.52      2.12 o 
  -4   1  11        3.90        8.14      1.98 o 
  -3   1  11       14.83       20.35      2.52 o 
  -2   1  11        1.09        0.89      1.54 o 
  -1   1  11       35.72       42.71      3.14 o 
   0   1  11        0.00        5.98      2.83 o 
   1   1  11       69.73       64.79      3.27 o 
   2   1  11       39.73       35.59      3.36 o 
   3   1  11      591.56      609.83      6.49 o 
   4   1  11        1.05        2.98      2.06 o 
   5   1  11       23.10       33.63      5.98 o 
   6   1  11      161.70      157.58      6.97 o 
   7   1  11       35.40       36.61      5.44 o 
   8   1  11        0.09        7.60      4.15 o 
   9   1  11      112.11      120.18      7.25 o 
  10   1  11        7.52       14.88      7.42 o 
  11   1  11        0.76        0.32      5.46 o 
 -20   2  11        1.46       10.14     17.32 o 
 -19   2  11        6.78       10.80      8.34 o 
 -18   2  11       19.88       21.09     11.80 o 
 -17   2  11        0.66       -5.12     12.79 o 
 -16   2  11      260.61      253.14     11.07 o 
 -15   2  11        6.28        3.38      4.48 o 
 -14   2  11       60.02       60.09      4.88 o 
 -13   2  11      283.17      284.53      6.32 o 
 -12   2  11        0.06        3.95      2.77 o 
 -11   2  11        2.78        8.36      3.32 o 
 -10   2  11       12.89       20.19      3.61 o 
  -9   2  11        9.80        3.61      3.05 o 
  -8   2  11       14.79       10.65      3.49 o 
  -7   2  11        0.16        1.63      1.81 o 
  -6   2  11      184.42      180.42      4.17 o 
  -5   2  11        0.30        3.46      1.83 o 
  -4   2  11      121.15      111.85      4.09 o 
  -3   2  11       88.16       89.64      4.98 o 
  -2   2  11       49.82       51.67      3.86 o 
  -1   2  11       19.59        9.61      3.64 o 
   0   2  11      466.95      508.03      7.56 o 
   1   2  11        9.55        1.98      2.14 o 
   2   2  11       23.29       29.26      3.85 o 
   3   2  11      144.79      143.27      8.47 o 
   4   2  11        0.19        3.25      2.69 o 
   5   2  11        5.71        6.59      5.67 o 
   6   2  11        0.85        5.71      5.05 o 
   7   2  11        2.51        5.04      4.19 o 
   8   2  11        4.86       22.76      7.71 o 
   9   2  11       24.41       40.70     11.39 o 
 -18   3  11        3.85       17.39     13.18 o 
 -17   3  11        1.11       17.32     12.99 o 
 -16   3  11       12.89       23.15      8.43 o 
 -15   3  11        1.03        7.27      5.30 o 
 -14   3  11        4.10       15.76      7.55 o 
 -13   3  11       13.53        9.78      7.02 o 
 -12   3  11       20.82       18.20      6.23 o 
 -11   3  11       43.31       55.09      6.15 o 
 -10   3  11       97.61       98.39      8.36 o 
  -9   3  11       16.57       18.06      5.69 o 
  -8   3  11        4.07        2.88      3.39 o 
  -7   3  11        5.35        0.95      1.73 o 
  -6   3  11       39.65       37.72      4.63 o 
  -5   3  11        8.35        8.84      4.74 o 
  -4   3  11       16.29       18.98      4.60 o 
  -3   3  11       56.11       54.91      4.98 o 
  -2   3  11       12.27       17.07      4.25 o 
  -1   3  11        1.19        0.69      2.30 o 
   0   3  11       60.28       59.23      5.10 o 
   1   3  11        0.96        5.35      5.56 o 
   2   3  11        1.06        1.60      3.07 o 
   3   3  11       15.62       15.42      7.29 o 
   4   3  11        5.33        1.76      5.49 o 
   5   3  11        9.83       10.50      7.34 o 
   6   3  11       55.11       41.78      9.22 o 
   7   3  11        2.60        1.39      7.04 o 
 -14   4  11        0.98       17.09     10.60 o 
 -13   4  11        0.92        8.62      8.99 o 
 -12   4  11        0.47       10.45      8.27 o 
 -11   4  11        1.78        1.72      5.13 o 
 -10   4  11        0.37        1.80      2.38 o 
  -9   4  11       63.30       50.52      6.77 o 
  -8   4  11        7.25        7.45      3.78 o 
  -7   4  11       31.34       28.53      6.36 o 
  -6   4  11        1.82        2.82      5.84 o 
  -5   4  11        6.31        1.82      6.70 o 
  -4   4  11        0.00        0.70      1.34 o 
  -3   4  11        2.01        1.30      2.51 o 
  -2   4  11        0.05        0.51      5.93 o 
  -1   4  11        5.35        5.22      4.72 o 
   0   4  11        3.13       10.69      6.65 o 
   1   4  11        0.90        6.03      8.87 o 
   2   4  11       10.49       22.58      8.69 o 
   3   4  11       16.92       15.47      8.97 o 
 -21   0  12        8.84        3.70      6.04 o 
 -20   0  12        1.07        8.12     14.63 o 
 -19   0  12       12.56        6.64     12.81 o 
 -18   0  12       36.67       39.83     10.27 o 
 -17   0  12       48.27       54.35      8.27 o 
 -16   0  12       22.36       11.77      7.89 o 
 -15   0  12        0.05        1.68      5.23 o 
 -14   0  12      184.11      179.18      8.23 o 
 -13   0  12        1.68        1.54      2.31 o 
 -12   0  12     1118.43     1116.95     14.96 o 
 -11   0  12     1649.80     1661.24     13.66 o 
 -10   0  12      630.30      676.99      9.29 o 
  -9   0  12       56.79       57.21      4.59 o 
  -8   0  12      317.49      301.56      6.27 o 
  -7   0  12      111.75      130.47      6.82 o 
  -6   0  12      196.43      205.00     12.16 o 
  -5   0  12        0.00        4.42      2.91 o 
  -4   0  12        5.16        0.69      2.49 o 
  -3   0  12       47.67       47.56      4.30 o 
  -2   0  12       44.61       42.06      3.50 o 
  -1   0  12       14.06       18.23      3.33 o 
   0   0  12      106.72      114.46      4.74 o 
   1   0  12        4.83       10.43      3.66 o 
   2   0  12       30.07       36.37      4.79 o 
   3   0  12        0.81        5.06      2.44 o 
   4   0  12      412.62      437.32     10.56 o 
   5   0  12      320.42      317.54     13.17 o 
   6   0  12      601.05      660.70     19.09 o 
   7   0  12       67.26       67.71     10.04 o 
   8   0  12       20.52       22.03      9.43 o 
   9   0  12       14.22       13.04     11.45 o 
  10   0  12        3.06        6.63      6.27 o 
 -21   1  12        2.59        3.29     11.39 o 
 -20   1  12        3.30        3.06      7.47 o 
 -19   1  12        7.81        5.59      5.88 o 
 -18   1  12        3.50        4.45      5.65 o 
 -17   1  12        2.57        6.39      4.93 o 
 -16   1  12        7.61       14.79      5.33 o 
 -15   1  12       18.81       16.71      5.16 o 
 -14   1  12      402.62      408.11      8.49 o 
 -13   1  12       82.47       77.85      4.98 o 
 -12   1  12       42.27       38.25      4.47 o 
 -11   1  12       43.22       53.43      4.97 o 
 -10   1  12       97.10       98.49      4.31 o 
  -9   1  12      801.82      799.32      7.83 o 
  -8   1  12      250.55      246.18      8.08 o 
  -7   1  12      162.19      164.78      7.38 o 
  -6   1  12       31.69       34.86      3.38 o 
  -5   1  12      133.05      133.94      3.57 o 
  -4   1  12        0.34        8.66      2.37 o 
  -3   1  12        4.53        7.41      2.38 o 
  -2   1  12        4.02        5.34      2.37 o 
  -1   1  12       33.87       32.68      3.31 o 
   0   1  12        0.25        4.35      3.04 o 
   1   1  12       26.35       25.43      3.47 o 
   2   1  12       53.20       51.80      4.13 o 
   3   1  12       92.33       84.97      4.01 o 
   4   1  12        6.20        8.36      4.08 o 
   5   1  12        2.38        2.96      1.84 o 
   6   1  12        1.28        5.33      3.61 o 
   7   1  12       90.87       95.06      6.77 o 
   8   1  12       49.83       61.07      6.94 o 
   9   1  12      109.85      116.88      7.44 o 
 -20   2  12        7.76       16.92     10.58 o 
 -19   2  12        1.22        2.48      8.25 o 
 -18   2  12        3.94        3.99      6.92 o 
 -17   2  12       98.23      107.73     10.41 o 
 -16   2  12       37.44       44.61      9.79 o 
 -15   2  12       32.66       36.28      5.31 o 
 -14   2  12        2.29        6.88      2.57 o 
 -13   2  12        0.95       10.42      5.24 o 
 -12   2  12       10.72       16.82      4.04 o 
 -11   2  12        1.84        1.86      1.69 o 
 -10   2  12        0.79        3.59      2.66 o 
  -9   2  12        0.36        3.55      3.00 o 
  -8   2  12       86.81       77.62      4.06 o 
  -7   2  12       39.27       41.58      3.98 o 
  -6   2  12      176.57      186.40      4.41 o 
  -5   2  12      104.44      114.26      5.55 o 
  -4   2  12        6.15        7.34      2.31 o 
  -3   2  12        7.67        6.08      2.49 o 
  -2   2  12        8.17        4.63      4.53 o 
  -1   2  12       15.65        6.79      3.47 o 
   0   2  12       46.47       43.52      4.62 o 
   1   2  12       10.92       11.19      4.44 o 
   2   2  12        3.04        6.59      4.94 o 
   3   2  12        0.10        6.15      4.44 o 
   4   2  12        0.15        2.21      2.44 o 
   5   2  12        4.03        8.64      8.34 o 
   6   2  12        6.75        4.79      5.97 o 
   7   2  12        1.91        1.18      2.78 o 
   8   2  12        6.53       14.92     11.53 o 
 -18   3  12        0.00        2.81     31.87 o 
 -17   3  12       11.95        7.29     13.43 o 
 -16   3  12       12.72        2.82      4.15 o 
 -15   3  12        1.28        5.91      7.09 o 
 -14   3  12        3.46        8.44     11.23 o 
 -13   3  12        0.28        2.14      3.63 o 
 -12   3  12       27.14       37.43      6.45 o 
 -11   3  12       53.44       47.06      6.05 o 
 -10   3  12        0.22       -1.76      1.95 o 
  -9   3  12        6.37        9.79      5.85 o 
  -8   3  12        2.36        1.49      2.41 o 
  -7   3  12        2.50       -0.53      2.31 o 
  -6   3  12        0.67        0.67      1.68 o 
  -5   3  12       13.30        6.48      3.39 o 
  -4   3  12       20.60       19.45      4.69 o 
  -3   3  12       49.25       42.73      4.86 o 
  -2   3  12       11.38       15.52      4.92 o 
  -1   3  12        9.45       15.94      4.75 o 
   0   3  12       15.44       26.90      5.82 o 
   1   3  12        3.51        5.79      6.86 o 
   2   3  12        4.35        1.81      4.54 o 
   3   3  12        9.92        9.58      6.67 o 
   4   3  12       16.56       19.07      8.35 o 
   5   3  12        2.81        0.01      5.84 o 
   6   3  12        9.32       16.07      9.94 o 
 -13   4  12       19.34       23.40     11.93 o 
 -12   4  12        0.00        4.96      9.03 o 
 -11   4  12        2.97        3.50      7.66 o 
 -10   4  12        0.07        5.72      4.54 o 
  -9   4  12        2.28        3.62      3.69 o 
  -8   4  12       45.42       55.74      6.92 o 
  -7   4  12        6.73        3.10      4.62 o 
  -6   4  12        2.31       -2.12      7.01 o 
  -5   4  12        8.06        4.32      7.61 o 
  -4   4  12        2.08        0.63      4.75 o 
  -3   4  12       18.44       18.81      7.88 o 
  -2   4  12        0.12        0.25      2.47 o 
  -1   4  12        9.85       13.66      7.68 o 
   0   4  12       13.69        4.01      3.85 o 
   1   4  12       26.55       32.85     10.43 o 
   2   4  12        1.78        4.55      5.55 o 
 -21   1  13        0.83        0.36     14.09 o 
 -20   1  13        0.31        2.25      6.62 o 
 -19   1  13        0.67        4.66      3.56 o 
 -18   1  13        3.76        1.69      4.59 o 
 -17   1  13        7.17        7.99      5.13 o 
 -16   1  13        8.37        8.08      4.82 o 
 -15   1  13        0.12       -0.01      0.87 o 
 -14   1  13      176.00      170.07      6.77 o 
 -13   1  13        7.27        6.22      4.78 o 
 -12   1  13        4.18        7.18      4.99 o 
 -11   1  13      188.01      177.43      5.11 o 
 -10   1  13       53.47       47.68      4.06 o 
  -9   1  13       30.16       34.49      3.38 o 
  -8   1  13      435.45      449.07      6.41 o 
  -7   1  13        1.71        5.56      2.81 o 
  -6   1  13        8.52        5.90      4.35 o 
  -5   1  13       10.72       24.26      3.78 o 
  -4   1  13       17.43       23.45      3.28 o 
  -3   1  13        9.36        7.53      2.67 o 
  -2   1  13        4.57        3.32      3.03 o 
  -1   1  13       23.82       25.54      3.27 o 
   0   1  13        7.78       10.87      3.15 o 
   1   1  13        1.84        1.18      1.87 o 
   2   1  13       28.42       16.86      3.22 o 
   3   1  13       13.85        4.80      3.43 o 
   4   1  13        9.57        8.49      4.26 o 
   5   1  13        5.98        8.89      5.72 o 
   6   1  13       18.31       23.98      5.05 o 
   7   1  13        2.61        6.61      3.51 o 
   8   1  13       38.56       28.73      6.65 o 
 -19   2  13        0.01       -1.18      7.25 o 
 -18   2  13        9.53       12.83     11.23 o 
 -17   2  13       29.89       29.54      9.32 o 
 -16   2  13       24.38       36.00      7.59 o 
 -15   2  13        1.05        2.21      3.85 o 
 -14   2  13       22.58       20.07      4.88 o 
 -13   2  13       10.86       16.45      4.99 o 
 -12   2  13       38.79       43.39      4.47 o 
 -11   2  13        6.17        4.60      2.72 o 
 -10   2  13       24.45       23.93      4.39 o 
  -9   2  13        4.72        3.91      2.44 o 
  -8   2  13      208.79      205.28      5.16 o 
  -7   2  13      130.89      121.19      4.48 o 
  -6   2  13        7.17       10.03      2.77 o 
  -5   2  13      299.72      308.51      5.42 o 
  -4   2  13       21.26       10.00      3.22 o 
  -3   2  13       14.48       11.08      3.55 o 
  -2   2  13        5.23        0.85      2.27 o 
  -1   2  13       15.55       10.03      3.67 o 
   0   2  13        1.25        2.61      3.35 o 
   1   2  13        2.17        2.15      2.00 o 
   2   2  13        0.59        0.94      1.82 o 
   3   2  13        1.94        3.76      3.52 o 
   4   2  13        3.07        3.89      5.87 o 
   5   2  13       14.82       15.51      9.93 o 
   6   2  13        0.01        5.84      6.97 o 
   7   2  13       25.18       34.28     10.12 o 
 -17   3  13        0.53       -0.72     10.62 o 
 -16   3  13        1.12       11.39     11.42 o 
 -15   3  13        0.04        6.89      8.96 o 
 -14   3  13        2.98       10.90      8.16 o 
 -13   3  13        4.47        1.40      3.67 o 
 -12   3  13        6.05        8.54      5.11 o 
 -11   3  13       75.33       61.58      6.21 o 
 -10   3  13       11.39        7.36      5.65 o 
  -9   3  13       19.78       17.91      6.00 o 
  -8   3  13        2.16        2.49      2.69 o 
  -7   3  13       23.33       13.40      5.41 o 
  -6   3  13        2.53        4.51      3.31 o 
  -5   3  13       52.18       52.50      5.49 o 
  -4   3  13      154.05      157.16      7.21 o 
  -3   3  13        6.29        8.99      4.87 o 
  -2   3  13      101.86      104.68      5.79 o 
  -1   3  13        4.52        6.49      3.39 o 
   0   3  13        2.10        6.85      3.94 o 
   1   3  13        5.68        5.82      4.56 o 
   2   3  13        0.59       -0.76      5.80 o 
   3   3  13        0.26        6.04      8.08 o 
   4   3  13        9.25        6.00      8.38 o 
 -12   4  13        0.33        1.08      3.30 o 
 -11   4  13        4.13       11.53      9.13 o 
 -10   4  13        4.13        5.33      8.68 o 
  -9   4  13        0.86        6.34      5.67 o 
  -8   4  13       19.69       16.22      7.15 o 
  -7   4  13        0.03        0.19      8.97 o 
  -6   4  13        7.30        5.05      6.81 o 
  -5   4  13        0.01       -0.50      4.32 o 
  -4   4  13        5.47       13.53      9.44 o 
  -3   4  13       25.61       31.66      9.22 o 
  -2   4  13        2.04        8.41      6.84 o 
  -1   4  13       21.82       25.22      8.35 o 
   0   4  13        0.07        1.27      4.12 o 
 -21   0  14        0.18        9.97     10.63 o 
 -20   0  14        0.22        4.24      6.84 o 
 -19   0  14       13.53       32.80      9.90 o 
 -18   0  14        7.14       19.55      6.71 o 
 -17   0  14        8.45       14.91      7.12 o 
 -16   0  14        1.71        9.66      6.18 o 
 -15   0  14      155.33      153.99      8.48 o 
 -14   0  14       23.13       30.08      6.45 o 
 -13   0  14       12.70       11.76      5.11 o 
 -12   0  14      418.40      398.77     10.29 o 
 -11   0  14      469.54      456.54     10.66 o 
 -10   0  14        7.09        3.29      6.16 o 
  -9   0  14       56.47       48.83      4.75 o 
  -8   0  14       37.26       33.44      5.23 o 
  -7   0  14       69.08       68.87      6.24 o 
  -6   0  14        3.63       10.58      6.95 o 
  -5   0  14        2.58        1.59      3.78 o 
  -4   0  14      144.26      134.04      6.40 o 
  -3   0  14        3.21        3.50      2.83 o 
  -2   0  14       15.94       19.04      5.22 o 
  -1   0  14       14.63       23.91      5.75 o 
   0   0  14        2.87        4.90      3.96 o 
   1   0  14       36.28       32.42      5.13 o 
   2   0  14       25.40       29.76      6.14 o 
   3   0  14        1.55        7.02      5.51 o 
   4   0  14        3.76        5.08      7.36 o 
   5   0  14       26.63       22.55      8.23 o 
   6   0  14        0.04       11.38      8.98 o 
   7   0  14        0.71        7.36      6.08 o 
 -20   1  14        0.02        9.00     11.96 o 
 -19   1  14        6.07       15.57      8.19 o 
 -18   1  14       17.43       16.76      7.99 o 
 -17   1  14        2.73        3.92      5.19 o 
 -16   1  14       25.93       15.75      6.84 o 
 -15   1  14       14.70        1.86      3.26 o 
 -14   1  14       11.26        2.92      4.10 o 
 -13   1  14       11.27        3.68      3.66 o 
 -12   1  14       75.72       75.00      4.62 o 
 -11   1  14        3.45       10.29      3.94 o 
 -10   1  14       22.65       23.46      3.64 o 
  -9   1  14      337.16      341.29      5.74 o 
  -8   1  14      195.49      185.39      5.06 o 
  -7   1  14      200.52      184.07      5.05 o 
  -6   1  14       11.89       10.27      3.70 o 
  -5   1  14       59.27       57.59      3.55 o 
  -4   1  14       66.31       61.68      4.11 o 
  -3   1  14       12.13       16.39      4.07 o 
  -2   1  14        6.79       10.57      3.04 o 
  -1   1  14       29.23       29.07      4.06 o 
   0   1  14       13.19       15.23      4.41 o 
   1   1  14        0.36        0.54      2.26 o 
   2   1  14        0.01        0.37      2.15 o 
   3   1  14        3.33        3.07      2.80 o 
   4   1  14        3.95        2.13      2.33 o 
   5   1  14        4.61        2.68      2.82 o 
   6   1  14        1.93        3.78      4.09 o 
   7   1  14        6.66       12.86      7.15 o 
 -19   2  14        8.13       10.94     11.09 o 
 -18   2  14        0.24        1.59      8.70 o 
 -17   2  14        1.18        5.37      8.53 o 
 -16   2  14        3.25        5.50      5.90 o 
 -15   2  14       16.93       28.54      6.14 o 
 -14   2  14        1.78        4.53      3.14 o 
 -13   2  14        7.58        4.84      2.98 o 
 -12   2  14       23.71       32.00      4.68 o 
 -11   2  14        0.81        3.06      3.45 o 
 -10   2  14       44.40       32.70      4.51 o 
  -9   2  14        0.44       -0.47      3.31 o 
  -8   2  14       26.17       17.44      4.27 o 
  -7   2  14       85.05       78.40      4.52 o 
  -6   2  14      130.59      141.80      4.52 o 
  -5   2  14       50.36       45.52      4.02 o 
  -4   2  14       47.09       45.21      4.42 o 
  -3   2  14       13.02        9.63      6.35 o 
  -2   2  14        5.31        0.31      1.07 o 
  -1   2  14       10.87        2.35      3.12 o 
   0   2  14       14.94        6.80      4.62 o 
   1   2  14        1.92        1.94      3.73 o 
   2   2  14       30.98       29.85      7.30 o 
   3   2  14        7.18        8.35      6.38 o 
   4   2  14        0.40       -0.86      2.75 o 
   5   2  14        1.54        8.75      8.70 o 
 -16   3  14        0.34        9.77     13.38 o 
 -15   3  14        0.35        0.59      2.03 o 
 -14   3  14        1.78        7.30      4.60 o 
 -13   3  14       31.02       17.43      6.21 o 
 -12   3  14        4.64        4.81      5.28 o 
 -11   3  14       14.28       15.46      7.17 o 
 -10   3  14       11.07        6.48      4.54 o 
  -9   3  14        1.45       -0.63      3.23 o 
  -8   3  14       11.93        5.94      3.04 o 
  -7   3  14        0.15        2.18      2.48 o 
  -6   3  14       49.43       42.67      5.71 o 
  -5   3  14        0.10        3.02      2.84 o 
  -4   3  14       87.39       92.18      6.09 o 
  -3   3  14       48.51       55.68      5.89 o 
  -2   3  14       75.08       93.72      6.38 o 
  -1   3  14       26.83       24.75      6.91 o 
   0   3  14       16.59       17.86      7.24 o 
   1   3  14        1.73        0.40      3.60 o 
   2   3  14        6.45        5.92      8.59 o 
   3   3  14        2.43        3.88      5.40 o 
 -10   4  14        2.45        0.92      2.28 o 
  -9   4  14        9.46       13.49      9.29 o 
  -8   4  14        2.35        2.40      4.10 o 
  -7   4  14        0.65        0.52      4.91 o 
  -6   4  14        0.05        1.55      5.94 o 
  -5   4  14       12.67       18.03     10.05 o 
  -4   4  14       28.26       19.59     14.00 o 
  -3   4  14       10.77        3.45      6.50 o 
 -20   1  15        0.01        0.09      4.77 o 
 -19   1  15        6.39        7.47      6.89 o 
 -18   1  15        2.80       -0.55      1.78 o 
 -17   1  15        5.68        8.19      4.98 o 
 -16   1  15        2.70       -0.08      3.12 o 
 -15   1  15        1.47       -1.18      2.73 o 
 -14   1  15       42.84       26.79      6.36 o 
 -13   1  15       12.79        4.36      4.88 o 
 -12   1  15       32.43       42.91      5.84 o 
 -11   1  15        0.95       10.35      3.49 o 
 -10   1  15       10.04       17.99      3.54 o 
  -9   1  15       29.47       30.99      4.19 o 
  -8   1  15       71.12       66.65      4.42 o 
  -7   1  15       61.22       54.17      4.61 o 
  -6   1  15        9.57        6.54      2.62 o 
  -5   1  15        0.01        6.52      3.63 o 
  -4   1  15        0.39        2.92      2.39 o 
  -3   1  15       38.46       42.01      4.00 o 
  -2   1  15        0.10        6.35      3.23 o 
  -1   1  15        0.01        8.50      4.35 o 
   0   1  15        5.06        2.60      3.12 o 
   1   1  15        4.06       10.76      4.37 o 
   2   1  15        1.21        5.07      3.00 o 
   3   1  15        0.03        2.55      2.50 o 
   4   1  15       41.08       40.10      6.59 o 
   5   1  15       15.84       17.79      5.89 o 
 -18   2  15        2.11        9.42     11.92 o 
 -17   2  15       12.30       11.15      8.65 o 
 -16   2  15       19.82       12.32      6.50 o 
 -15   2  15        1.79        7.82      5.07 o 
 -14   2  15        0.44        2.64      3.24 o 
 -13   2  15        0.02        4.82      2.68 o 
 -12   2  15        5.29        6.98      3.33 o 
 -11   2  15        0.37        3.52      2.47 o 
 -10   2  15       30.97       26.75      5.23 o 
  -9   2  15       10.90        5.49      2.31 o 
  -8   2  15        0.17        6.46      3.37 o 
  -7   2  15        1.94        7.49      3.48 o 
  -6   2  15      259.01      250.02      5.31 o 
  -5   2  15       20.16       21.36      4.05 o 
  -4   2  15       10.43        0.48      4.83 o 
  -3   2  15       18.99       14.10      5.19 o 
  -2   2  15        2.78        0.38      1.50 o 
  -1   2  15        0.75        3.28      2.26 o 
   0   2  15        0.92        0.54      4.63 o 
   1   2  15       45.71       49.06      7.29 o 
   2   2  15       16.98       17.50      8.95 o 
   3   2  15        1.45        3.85      7.77 o 
   4   2  15        0.12        4.12      6.87 o 
 -15   3  15        1.12       -3.59     53.22 o 
 -14   3  15        1.19        2.21      5.14 o 
 -13   3  15        0.57        2.85      4.82 o 
 -12   3  15       12.96       21.24      7.24 o 
 -11   3  15        7.02        3.34      7.87 o 
 -10   3  15        0.02       -0.41      3.90 o 
  -9   3  15        4.66       -1.21      3.74 o 
  -8   3  15        0.03       -0.04      1.87 o 
  -7   3  15       12.65       14.46      6.88 o 
  -6   3  15        0.55        5.58      5.56 o 
  -5   3  15        6.08        5.84      5.89 o 
  -4   3  15       15.93       12.74      4.32 o 
  -3   3  15       65.29       62.32      6.80 o 
  -2   3  15       14.05       20.07      7.67 o 
  -1   3  15        3.98       10.05      5.76 o 
   0   3  15        1.35       -0.93      1.71 o 
   1   3  15        4.29        7.66      7.33 o 
 -20   0  16       16.20       31.78     11.96 o 
 -19   0  16        7.53       23.87      9.95 o 
 -18   0  16        0.23       11.78      9.78 o 
 -17   0  16        4.34       10.76      7.80 o 
 -16   0  16        0.38        4.24      3.80 o 
 -15   0  16       13.37       18.47      8.37 o 
 -14   0  16       12.32       11.56      6.06 o 
 -13   0  16        2.33        6.34      8.30 o 
 -12   0  16        0.09       -4.45      7.21 o 
 -11   0  16      134.36      112.51     11.99 o 
 -10   0  16       46.83       48.16      9.70 o 
  -9   0  16        6.72        0.78      5.93 o 
  -8   0  16        0.02       -4.24      7.71 o 
  -7   0  16       13.05       24.78      8.31 o 
  -6   0  16       14.46       29.57     13.15 o 
  -5   0  16      137.07      116.99     12.57 o 
  -4   0  16       13.21       12.17      7.48 o 
  -3   0  16      103.37       87.52     12.01 o 
  -2   0  16        1.45        2.73      4.76 o 
  -1   0  16        9.14        6.55      3.67 o 
   0   0  16       15.28       21.23      7.95 o 
   1   0  16       21.34       21.07      6.79 o 
   2   0  16        5.61        8.48      7.42 o 
   3   0  16        0.79       -1.66      4.93 o 
   4   0  16        2.45        8.66     10.11 o 
 -19   1  16        0.01        0.47      6.49 o 
 -18   1  16        4.34        9.78     10.14 o 
 -17   1  16        4.85        3.90      5.72 o 
 -16   1  16        0.35        2.13      3.12 o 
 -15   1  16        0.47        5.03      5.39 o 
 -14   1  16        7.56        0.13      3.42 o 
 -13   1  16        7.99        8.13      6.17 o 
 -12   1  16        0.23        8.25      4.30 o 
 -11   1  16       15.93       18.97      4.11 o 
 -10   1  16        0.23        7.64      3.37 o 
  -9   1  16        6.02        8.33      4.36 o 
  -8   1  16        3.72        4.68      3.75 o 
  -7   1  16       48.34       44.47      5.08 o 
  -6   1  16       39.77       33.63      4.93 o 
  -5   1  16        0.07        2.18      2.72 o 
  -4   1  16        2.54        6.77      2.79 o 
  -3   1  16        0.21       14.50      4.56 o 
  -2   1  16       54.32       54.71      4.78 o 
  -1   1  16        3.19        4.44      2.99 o 
   0   1  16        4.73        4.98      3.43 o 
   1   1  16        6.69       14.81      6.10 o 
   2   1  16        5.21       13.94      6.23 o 
   3   1  16        1.93        4.25      4.15 o 
   4   1  16        1.82       15.68      6.77 o 
 -17   2  16        0.03       14.98      8.27 o 
 -16   2  16        5.47        5.04      5.09 o 
 -15   2  16        8.50       14.78      6.10 o 
 -14   2  16       14.12       23.91      7.92 o 
 -13   2  16        5.92        5.85      4.59 o 
 -12   2  16        7.18       14.15      5.42 o 
 -11   2  16        4.10        2.31      2.98 o 
 -10   2  16       50.97       52.41      5.49 o 
  -9   2  16       51.95       55.14      5.22 o 
  -8   2  16        7.00        6.42      3.44 o 
  -7   2  16       12.59       13.80      3.84 o 
  -6   2  16        7.62       12.22      3.86 o 
  -5   2  16        1.72       -0.49      3.19 o 
  -4   2  16        0.06       -2.62      3.66 o 
  -3   2  16        0.03       -0.51      2.86 o 
  -2   2  16       32.28       29.79      6.51 o 
  -1   2  16        1.81        5.26      6.20 o 
   0   2  16       30.38       32.65      8.20 o 
   1   2  16        0.91       -0.22      2.72 o 
   2   2  16        5.38        2.48      3.96 o 
 -14   3  16        0.53        2.61      6.82 o 
 -13   3  16        3.09        8.57      8.31 o 
 -12   3  16        0.34       13.66      7.12 o 
 -11   3  16        1.90        6.00      9.45 o 
 -10   3  16        0.44       -1.09      2.20 o 
  -9   3  16        8.03        4.56      2.94 o 
  -8   3  16        1.12        3.89      4.61 o 
  -7   3  16        2.97        2.83      3.04 o 
  -6   3  16        0.74       -0.16      1.16 o 
  -5   3  16       21.69       21.72      7.33 o 
  -4   3  16       33.96       28.66      7.42 o 
  -3   3  16      103.27      124.51      8.01 o 
  -2   3  16        0.15        4.64      5.84 o 
 -18   1  17        0.00        2.44      3.10 o 
 -17   1  17       26.06       32.68      9.10 o 
 -16   1  17        4.61        6.97      7.78 o 
 -15   1  17        0.58        1.95      3.60 o 
 -14   1  17        6.74       12.68      6.53 o 
 -13   1  17       17.08       21.62      6.17 o 
 -12   1  17        9.50       14.20      5.57 o 
 -11   1  17        1.02        5.84      3.83 o 
 -10   1  17        3.13        5.32      5.83 o 
  -9   1  17       10.28       10.12      5.71 o 
  -8   1  17        3.03        0.53      2.70 o 
  -7   1  17       21.81       14.44      5.78 o 
  -6   1  17        9.57        4.42      4.62 o 
  -5   1  17        1.95        6.04      3.80 o 
  -4   1  17       11.83       11.24      4.57 o 
  -3   1  17        0.64        4.02      3.54 o 
  -2   1  17        1.28        6.26      2.67 o 
  -1   1  17       47.52       41.33      6.17 o 
   0   1  17        0.23        4.18      4.38 o 
   1   1  17        9.17       13.83      5.48 o 
   2   1  17       20.61       21.33      6.63 o 
 -16   2  17       23.25       28.45      8.95 o 
 -15   2  17        1.39        6.52      5.48 o 
 -14   2  17        2.26       13.87      5.84 o 
 -13   2  17        3.87        5.34      4.59 o 
 -12   2  17        0.90        3.60      2.20 o 
 -11   2  17        6.64       10.11      5.48 o 
 -10   2  17        1.11        4.59      5.58 o 
  -9   2  17        2.70        1.65      4.92 o 
  -8   2  17        7.15        4.80      4.72 o 
  -7   2  17        1.46        3.23      5.20 o 
  -6   2  17        7.70        2.55      5.14 o 
  -5   2  17        7.12        4.94      6.49 o 
  -4   2  17        4.03        3.87      4.55 o 
  -3   2  17        2.48        2.30      2.47 o 
  -2   2  17        4.46        5.60      2.80 o 
  -1   2  17        4.49        1.11      2.40 o 
   0   2  17       16.28       21.01      8.83 o 
 -11   3  17        8.23        7.36      6.49 o 
 -10   3  17        0.12        3.96      6.33 o 
  -9   3  17        2.04        8.09      7.88 o 
  -8   3  17        1.17        2.04      6.90 o 
  -7   3  17        7.79        8.01      6.37 o 
  -6   3  17        1.27       -2.79      6.96 o 
  -5   3  17       12.76       12.73      8.74 o 
 -18   0  18       10.51        4.30     14.54 o 
 -17   0  18       16.30       31.22     13.88 o 
 -16   0  18        0.92        3.29     13.02 o 
 -15   0  18       45.25       43.87     12.26 o 
 -14   0  18        0.68       -2.61      9.04 o 
 -13   0  18       95.28       87.81     12.51 o 
 -12   0  18        0.40        2.87     14.68 o 
 -11   0  18       61.13       62.10     11.35 o 
 -10   0  18       40.11       34.62     12.37 o 
  -9   0  18       27.46       32.94     10.72 o 
  -8   0  18        6.32       12.59      8.64 o 
  -7   0  18       22.67       22.74      8.55 o 
  -6   0  18        1.62       19.25      7.34 o 
  -5   0  18       23.47       43.31     15.05 o 
  -4   0  18       28.46       39.05     11.39 o 
  -3   0  18        0.80       -0.16      5.15 o 
  -2   0  18        0.93        6.92      8.96 o 
  -1   0  18        5.02        0.36      2.51 o 
   0   0  18        0.23        6.40     11.55 o 
 -17   1  18        4.99        9.19      6.25 o 
 -16   1  18       26.14       32.71      9.54 o 
 -15   1  18        1.75       12.13      6.84 o 
 -14   1  18       13.68       23.87      7.53 o 
 -13   1  18        2.34        5.44      4.35 o 
 -12   1  18        0.25        3.88      6.40 o 
 -11   1  18        0.10        2.15      6.38 o 
 -10   1  18        0.10        3.73      3.68 o 
  -9   1  18        6.88        4.03      5.57 o 
  -8   1  18        0.07        3.36      5.11 o 
  -7   1  18        4.19        7.03      6.48 o 
  -6   1  18        0.00        3.45      4.30 o 
  -5   1  18        3.34        2.97      2.22 o 
  -4   1  18        1.98        6.98      6.83 o 
  -3   1  18        0.15        1.69      4.41 o 
  -2   1  18        3.97       11.49      7.13 o 
  -1   1  18        7.74        9.68      4.11 o 
 -14   2  18        7.92       25.68      7.15 o 
 -13   2  18        0.01       10.84      6.94 o 
 -12   2  18        8.89        8.78      6.16 o 
 -11   2  18        0.40        3.18      2.67 o 
 -10   2  18        0.18        2.98      5.57 o 
  -9   2  18        3.38        3.11      3.82 o 
  -8   2  18        0.49        7.79     12.90 o 
  -7   2  18        1.94        3.85      6.66 o 
  -6   2  18        7.80        4.60      5.25 o 
  -5   2  18        2.43        1.19      5.17 o 
  -4   2  18        1.30        6.97      8.26 o 
  -3   2  18        5.15       10.08      6.60 o 
 -15   1  19       47.96       53.51      9.69 o 
 -14   1  19        7.76       16.46      9.65 o 
 -13   1  19        3.96       10.43      9.39 o 
 -12   1  19       26.03       30.19      8.83 o 
 -11   1  19        8.37        1.01      4.44 o 
 -10   1  19        7.25       14.50      7.66 o 
  -9   1  19       12.78       11.22      5.95 o 
  -8   1  19        3.89       -0.08      3.49 o 
  -7   1  19        9.83        2.86      3.77 o 
  -6   1  19       11.18       14.42      6.43 o 
  -5   1  19        3.82       14.08      7.40 o 
  -4   1  19        1.57        8.38      8.28 o 
  -3   1  19        0.02        0.47     12.53 o 
 -10   2  19        0.07        3.98      7.53 o 
  -9   2  19        0.08        1.09      6.68 o 
  -8   2  19        0.42       -0.60      2.99 o 
 -13   0  20       13.96       18.56     19.94 o 
 -12   0  20       60.40       83.22     12.85 o 
 -11   0  20        0.44       16.27     12.90 o 
 -10   0  20        1.87        3.46      7.85 o 
  -9   0  20       10.53       16.07     12.83 o 
  -8   0  20        1.98       -0.50     10.94 o 
  -7   0  20        0.61        0.58     10.96 o 
  -6   0  20        0.12        1.15      3.67 o 
 -11   1  20       33.90       47.35      9.22 o 
 -10   1  20        3.20        4.67      5.05 o 
  -9   1  20       25.42       27.13      9.53 o 
                                                 
